# Supplementary material for: Estimating and Correcting for Off-Target Cellular Contamination in Brain Cell Type Specific RNA-Seq Data
Source: Front Mol Neurosci. 2021 Mar 3;14:637143. doi: 10.3389/fnmol.2021.637143 (PMC7966716; doi:10.3389/fnmol.2021.637143)
Supplement: Supplementary file 2 [file Table_2.XLSX]

## Sheet: Aging
gene	baseMean	log2FoldChange	pvalue	padj	cluster	withCoef
0610005C13Rik	6.54202	-0.135017	0.933161	0.996482	PV Neurons	TRUE
0610006L08Rik	7.21164	-1.30217	0.261529	0.887886	PV Neurons	TRUE
0610009B22Rik	12.9654	0.0852051	0.955479	0.998548	PV Neurons	TRUE
0610009E02Rik	18.761	0.29939	0.767931	0.990171	PV Neurons	TRUE
0610009L18Rik	7.15425	0.245182	0.835342	0.995009	PV Neurons	TRUE
0610010F05Rik	343.717	-0.392285	0.0409523	0.637439	PV Neurons	TRUE
0610010K14Rik	8.29626	-0.264258	0.885683	0.995377	PV Neurons	TRUE
0610012G03Rik	44.1054	0.113928	0.822994	0.994173	PV Neurons	TRUE
0610030E20Rik	56.731	-0.746229	0.137044	0.801748	PV Neurons	TRUE
0610038B21Rik	2.16931	1.4255	0.530668	0.956137	PV Neurons	TRUE
0610040B10Rik	4.43342	3.4273	0.10564	0.770392	PV Neurons	TRUE
0610040F04Rik	43.8206	0.724217	0.209551	0.863377	PV Neurons	TRUE
0610040J01Rik	121.147	-0.422751	0.266895	0.892575	PV Neurons	TRUE
0610043K17Rik	35.7296	0.408838	0.557033	0.960793	PV Neurons	TRUE
1010001N08Rik	26.7638	-0.532522	0.443693	0.937485	PV Neurons	TRUE
1100001I12Rik	10.6472	-1.27285	0.456631	0.940005	PV Neurons	TRUE
1110002E22Rik	14.1185	1.22915	0.374771	0.919092	PV Neurons	TRUE
1110002L01Rik	56.6126	0.734139	0.359355	0.919092	PV Neurons	TRUE
1110004F10Rik	303.381	0.0464225	0.873614	0.995377	PV Neurons	TRUE
1110008P14Rik	61.9945	-1.05873	0.0656626	0.704606	PV Neurons	TRUE
1110012L19Rik	4.48968	-0.380079	0.83586	0.995009	PV Neurons	TRUE
1110015O18Rik	2.67081	-1.13933	0.570831	0.961089	PV Neurons	TRUE
1110017D15Rik	17.0846	0.756808	0.389044	0.924933	PV Neurons	TRUE
1110018N20Rik	16.1416	1.14857	0.293045	0.905127	PV Neurons	TRUE
1110019D14Rik	108.449	-0.0878549	0.842884	0.995364	PV Neurons	TRUE
1110020A21Rik	13.5869	0.765584	0.459906	0.941693	PV Neurons	TRUE
1110028F18Rik	8.03092	1.12343	0.347116	0.914885	PV Neurons	TRUE
1110032A03Rik	50.7771	-1.33803	0.082844	0.73023	PV Neurons	TRUE
1110032F04Rik	8.82608	-1.3218	0.457725	0.940669	PV Neurons	TRUE
1110038B12Rik	25.3179	-0.242649	0.684913	0.976731	PV Neurons	TRUE
1110038F14Rik	15.9138	1.17689	0.269911	0.894755	PV Neurons	TRUE
1110046J04Rik	13.5535	1.04558	0.198921	0.855995	PV Neurons	TRUE
1110051M20Rik	578.395	-0.47105	0.0626875	0.693318	PV Neurons	TRUE
1110059E24Rik	563.042	0.0599015	0.823175	0.994177	PV Neurons	TRUE
1110059G10Rik	13.878	2.22614	0.0267868	0.573543	PV Neurons	TRUE
1110065P20Rik	18.6001	2.77688	0.0386947	0.63124	PV Neurons	TRUE
1190007I07Rik	25.5223	-1.15897	0.239453	0.879916	PV Neurons	TRUE
1190028D05Rik	8.73182	0.320368	0.731703	0.985531	PV Neurons	TRUE
1200007C13Rik	8.80507	-1.4931	0.158588	0.822949	PV Neurons	TRUE
1300002E11Rik	17.3831	-0.933322	0.376481	0.919295	PV Neurons	TRUE
1300017J02Rik	32.6608	1.15274	0.0668619	0.706741	PV Neurons	TRUE
1500004A13Rik	261.429	-0.142678	0.610023	0.96778	PV Neurons	TRUE
1500009C09Rik	90.2414	-0.585624	0.112731	0.776095	PV Neurons	TRUE
1500009L16Rik	40.7582	0.390975	0.467631	0.943524	PV Neurons	TRUE
1500011B03Rik	107.196	0.762736	0.0629506	0.694332	PV Neurons	TRUE
1500012K07Rik	11.9603	1.11151	0.35973	0.919092	PV Neurons	TRUE
1500015A07Rik	8.03895	3.28525	0.0527602	0.674592	PV Neurons	TRUE
1500015L24Rik	64.7818	0.613774	0.310431	0.906344	PV Neurons	TRUE
1500026H17Rik	19.5346	0.893185	0.485914	0.949731	PV Neurons	TRUE
1520401A03Rik	3.91912	-0.70531	0.555337	0.960793	PV Neurons	TRUE
1600002D24Rik	66.2107	-0.34111	0.463133	0.942296	PV Neurons	TRUE
1600002K03Rik	4.41972	3.62583	0.071459	0.713464	PV Neurons	TRUE
1600010M07Rik	24.0073	0.819473	0.316203	0.906851	PV Neurons	TRUE
1600012H06Rik	38.0095	0.464237	0.485592	0.949731	PV Neurons	TRUE
1600014C10Rik	37.4429	1.2472	0.0137562	0.48183	PV Neurons	TRUE
1600020E01Rik	84.7576	0.394079	0.422651	0.933996	PV Neurons	TRUE
1600022D10Rik	19.8459	-0.432506	0.663789	0.974316	PV Neurons	TRUE
1700001C02Rik	6.54021	0.17063	0.875763	0.995377	PV Neurons	TRUE
1700001C19Rik	8.53955	1.31408	0.225402	0.873779	PV Neurons	TRUE
1700001G01Rik	32.9769	1.86797	0.0100806	0.444852	PV Neurons	TRUE
1700001J11Rik	2.98169	0.656287	0.698412	0.979566	PV Neurons	TRUE
1700001K19Rik	12.7061	-0.960915	0.435279	0.936395	PV Neurons	TRUE
1700001K23Rik	14.2009	1.54822	0.221594	0.87047	PV Neurons	TRUE
1700001L05Rik	5.45029	-1.86302	0.154338	0.819154	PV Neurons	TRUE
1700001L19Rik	33.6265	2.25791	0.0112114	0.459135	PV Neurons	TRUE
1700001O22Rik	37.5695	-0.95729	0.251973	0.886144	PV Neurons	TRUE
1700001P01Rik	6.18249	3.09332	0.0640878	0.698283	PV Neurons	TRUE
1700003E16Rik	33.0909	-0.167092	0.802011	0.993576	PV Neurons	TRUE
1700003G18Rik	8.00518	1.05551	0.552004	0.960793	PV Neurons	TRUE
1700003H04Rik	9.52115	-0.740568	0.478561	0.94778	PV Neurons	TRUE
1700003I16Rik	4.49364	0.133372	0.923672	0.996482	PV Neurons	TRUE
1700003P14Rik	13.291	-0.0221787	0.980683	0.999747	PV Neurons	TRUE
1700006A11Rik	6.13733	2.47697	0.0627681	0.693318	PV Neurons	TRUE
1700007H22Rik	3.49161	-0.380098	0.791557	0.993158	PV Neurons	TRUE
1700007K13Rik	2.26901	1.34978	0.538007	0.958598	PV Neurons	TRUE
1700008C04Rik	19.3289	0.384845	0.638387	0.969823	PV Neurons	TRUE
1700008J07Rik	6.27184	0.35468	0.763362	0.990171	PV Neurons	TRUE
1700008O03Rik	85.2026	-0.064987	0.892878	0.995406	PV Neurons	TRUE
1700009C05Rik	1.68999	0.581213	0.820357	0.993955	PV Neurons	TRUE
1700010I02Rik	13.6868	1.44087	0.122262	0.788309	PV Neurons	TRUE
1700010I14Rik	11.2176	1.22931	0.253606	0.886191	PV Neurons	TRUE
1700010J16Rik	19.1216	-0.256074	0.770697	0.990425	PV Neurons	TRUE
1700010K24Rik	16.5296	1.06931	0.215769	0.867077	PV Neurons	TRUE
1700010N08Rik	6.19642	0.359785	0.811967	0.993955	PV Neurons	TRUE
1700011B04Rik	2.79691	-1.19424	0.551335	0.960793	PV Neurons	TRUE
1700011C11Rik	20.3629	-1.78436	0.0623378	0.693318	PV Neurons	TRUE
1700011D18Rik	1.74576	-0.247695	0.911106	0.99605	PV Neurons	TRUE
1700011L22Rik	12.3751	0.0151353	0.988928	0.999747	PV Neurons	TRUE
1700012B07Rik	21.8394	1.40401	0.246155	0.883642	PV Neurons	TRUE
1700012B09Rik	3.70286	2.00761	0.189931	0.850691	PV Neurons	TRUE
1700012C14Rik	6.97541	2.83106	0.0924555	0.75072	PV Neurons	TRUE
1700012D14Rik	56.4288	1.83065	0.000345642	0.135339	PV Neurons	TRUE
1700012I11Rik	54.4589	0.337896	0.556212	0.960793	PV Neurons	TRUE
1700012P22Rik	4.15672	-1.32945	0.337436	0.914159	PV Neurons	TRUE
1700013F07Rik	5.52026	1.94363	0.175523	0.840613	PV Neurons	TRUE
1700013H16Rik	2.63011	2.01606	0.205561	0.85886	PV Neurons	TRUE
1700013M08Rik	4.68193	-0.776712	0.667274	0.974409	PV Neurons	TRUE
1700013N06Rik	17.9849	-0.684937	0.476941	0.947238	PV Neurons	TRUE
1700014L14Rik	6.2451	-1.2771	0.415875	0.933918	PV Neurons	TRUE
1700015F17Rik	21.8498	1.12459	0.0792219	0.725493	PV Neurons	TRUE
1700015I17Rik	9.24139	0.869139	0.521044	0.955141	PV Neurons	TRUE
1700016B01Rik	5.94455	-2.74106	0.0578709	0.677587	PV Neurons	TRUE
1700016C15Rik	21.788	-0.468146	0.660354	0.974082	PV Neurons	TRUE
1700016D06Rik	17.4359	0.0702448	0.940263	0.997184	PV Neurons	TRUE
1700016L21Rik	4.80173	0.246187	0.876515	0.995377	PV Neurons	TRUE
1700016P03Rik	21.5885	-0.161334	0.858624	0.995377	PV Neurons	TRUE
1700017B05Rik	38.1129	-0.297781	0.565413	0.960793	PV Neurons	TRUE
1700017D01Rik	10.1729	0.925716	0.428744	0.933996	PV Neurons	TRUE
1700017G19Rik	48.6527	-0.686298	0.3652	0.919092	PV Neurons	TRUE
1700017M07Rik	9.86665	-0.575068	0.710816	0.981086	PV Neurons	TRUE
1700017N19Rik	14.8523	-0.0357226	0.976431	0.999747	PV Neurons	TRUE
1700018A04Rik	93.9335	0.161448	0.756586	0.989697	PV Neurons	TRUE
1700018B24Rik	1.323	-0.284722	0.890475	0.995406	PV Neurons	TRUE
1700019A02Rik	15.5176	-1.06214	0.357445	0.919028	PV Neurons	TRUE
1700019C18Rik	7.73021	-0.738104	0.575134	0.961766	PV Neurons	TRUE
1700019D03Rik	139.122	0.224981	0.575671	0.961812	PV Neurons	TRUE
1700019J19Rik	32.2715	0.75073	0.223418	0.871718	PV Neurons	TRUE
1700020D05Rik	13.3803	-0.592729	0.704842	0.9802	PV Neurons	TRUE
1700020D12Rik	12.7376	-1.46744	0.210124	0.863874	PV Neurons	TRUE
1700020G17Rik	47.2039	-0.0612906	0.921138	0.996482	PV Neurons	TRUE
1700020L24Rik	2.30009	-0.602729	0.758771	0.989697	PV Neurons	TRUE
1700020N01Rik	20.4981	0.0447363	0.951515	0.997948	PV Neurons	TRUE
1700021A07Rik	2.87229	1.20894	0.532484	0.956516	PV Neurons	TRUE
1700021F05Rik	52.238	-0.659215	0.352488	0.917319	PV Neurons	TRUE
1700021F07Rik	4.87194	-0.206025	0.896902	0.995406	PV Neurons	TRUE
1700021L23Rik	2.01939	3.14293	0.192771	0.852833	PV Neurons	TRUE
1700021N21Rik	9.05494	-1.79183	0.108759	0.775263	PV Neurons	TRUE
1700022A22Rik	15.5859	1.37421	0.167192	0.828836	PV Neurons	TRUE
1700022H01Rik	6.56226	-2.87803	0.0855956	0.732934	PV Neurons	TRUE
1700022I11Rik	8.94221	2.52424	0.0338031	0.610799	PV Neurons	TRUE
1700022N22Rik	14.4729	0.62301	0.593407	0.965247	PV Neurons	TRUE
1700023F02Rik	31.0697	-0.160356	0.829776	0.994769	PV Neurons	TRUE
1700023F06Rik	19.4638	-0.562605	0.612064	0.96803	PV Neurons	TRUE
1700024G13Rik	4.46673	1.3717	0.426669	0.933996	PV Neurons	TRUE
1700024I08Rik	19.3386	-0.978616	0.199629	0.856387	PV Neurons	TRUE
1700025C18Rik	2.96038	-0.898136	0.585722	0.963726	PV Neurons	TRUE
1700025F22Rik	4.34046	1.69236	0.304683	0.905628	PV Neurons	TRUE
1700025F24Rik	63.2292	-0.265856	0.713176	0.981696	PV Neurons	TRUE
1700025G04Rik	676.959	0.0167894	0.923127	0.996482	PV Neurons	TRUE
1700025K24Rik	2.36015	-2.24833	0.289884	0.904451	PV Neurons	TRUE
1700025M24Rik	6.30323	-1.44579	0.303986	0.905628	PV Neurons	TRUE
1700025O08Rik	2.70908	1.67978	0.403638	0.927863	PV Neurons	TRUE
1700026D11Rik	11.4922	-3.38265	0.00231482	0.271157	PV Neurons	TRUE
1700026F02Rik	94.3757	-0.000621029	0.999186	0.9998	PV Neurons	TRUE
1700026J12Rik	24.9754	-1.80499	0.135359	0.801103	PV Neurons	TRUE
1700027A15Rik	16.6435	0.483559	0.548325	0.960793	PV Neurons	TRUE
1700027H10Rik	53.3177	0.936505	0.195931	0.855017	PV Neurons	TRUE
1700027J07Rik	27.2612	0.366602	0.760115	0.989697	PV Neurons	TRUE
1700028E10Rik	3.5611	-1.84642	0.329929	0.912727	PV Neurons	TRUE
1700028I16Rik	5.91956	-0.146569	0.90797	0.995637	PV Neurons	TRUE
1700028J19Rik	9.77517	0.300914	0.789423	0.993158	PV Neurons	TRUE
1700028K03Rik	5.80291	-1.13377	0.464024	0.942296	PV Neurons	TRUE
1700028M03Rik	7.90154	-0.950733	0.457604	0.940669	PV Neurons	TRUE
1700028P14Rik	27.095	0.3176	0.673312	0.974566	PV Neurons	TRUE
1700028P15Rik	1.78374	2.35519	0.273514	0.897494	PV Neurons	TRUE
1700029H14Rik	4.44165	-2.19445	0.126977	0.793215	PV Neurons	TRUE
1700029J03Rik	34.1998	0.0531653	0.933008	0.996482	PV Neurons	TRUE
1700029J07Rik	18.9194	-0.623221	0.425534	0.933996	PV Neurons	TRUE
1700030C10Rik	3.03253	1.36883	0.462628	0.942208	PV Neurons	TRUE
1700030F04Rik	65.3522	0.221498	0.568301	0.960793	PV Neurons	TRUE
1700030J22Rik	30.7017	-0.962441	0.238329	0.879916	PV Neurons	TRUE
1700030K09Rik	43.9722	0.559893	0.440653	0.936734	PV Neurons	TRUE
1700030L20Rik	6.96129	-1.52163	0.375646	0.919092	PV Neurons	TRUE
1700030N03Rik	12.3297	-1.84789	0.0469731	0.655753	PV Neurons	TRUE
1700030O20Rik	6.84169	-1.26169	0.497546	0.950197	PV Neurons	TRUE
1700031A10Rik	5.46888	-1.64135	0.193842	0.853163	PV Neurons	TRUE
1700031F05Rik	1.85296	-0.31152	0.898553	0.995438	PV Neurons	TRUE
1700031M16Rik	13.2689	-0.737735	0.509943	0.953852	PV Neurons	TRUE
1700034E13Rik	12.0281	-3.62016	0.00238297	0.271157	PV Neurons	TRUE
1700034G24Rik	6.08674	-1.56866	0.269599	0.894363	PV Neurons	TRUE
1700034H15Rik	23.0187	-0.389078	0.639175	0.970013	PV Neurons	TRUE
1700034K08Rik	7.00198	2.46733	0.0775542	0.723746	PV Neurons	TRUE
1700034P13Rik	20.6827	1.24663	0.0840039	0.731117	PV Neurons	TRUE
1700036A12Rik	13.7823	0.496167	0.629486	0.969823	PV Neurons	TRUE
1700037F03Rik	6.73382	1.69697	0.310704	0.906344	PV Neurons	TRUE
1700037H04Rik	67.1402	0.568906	0.225986	0.874111	PV Neurons	TRUE
1700041C23Rik	5.66952	0.893141	0.620313	0.96803	PV Neurons	TRUE
1700041M05Rik	7.17415	0.643943	0.646245	0.971462	PV Neurons	TRUE
1700041M19Rik	94.3077	0.330237	0.468315	0.94372	PV Neurons	TRUE
1700044C05Rik	5.78754	0.884332	0.466941	0.943436	PV Neurons	TRUE
1700045H11Rik	3.58693	-1.12885	0.516175	0.954795	PV Neurons	TRUE
1700046C09Rik	12.6802	-1.78651	0.0819566	0.729411	PV Neurons	TRUE
1700047F07Rik	81.3144	-0.457668	0.239548	0.879916	PV Neurons	TRUE
1700047M11Rik	16.6698	-0.189713	0.871856	0.995377	PV Neurons	TRUE
1700048F04Rik	16.5285	1.06142	0.306056	0.905628	PV Neurons	TRUE
1700049E15Rik	6.13645	3.96292	0.00231691	0.271157	PV Neurons	TRUE
1700049E22Rik	5.03091	0.512387	0.779672	0.99158	PV Neurons	TRUE
1700052H01Rik	14.542	1.52229	0.159173	0.822949	PV Neurons	TRUE
1700052K11Rik	20.7775	-1.40616	0.10009	0.760288	PV Neurons	TRUE
1700054A03Rik	13.0266	-1.23148	0.212829	0.865374	PV Neurons	TRUE
1700056E22Rik	17.0135	-2.13768	0.0909023	0.744836	PV Neurons	TRUE
1700056N10Rik	10.5635	-0.754737	0.648006	0.971882	PV Neurons	TRUE
1700057G04Rik	9.83591	-0.425979	0.709903	0.980767	PV Neurons	TRUE
1700057H15Rik	161.422	-0.376475	0.307371	0.905628	PV Neurons	TRUE
1700057H21Rik	8.13957	0.408346	0.793021	0.993283	PV Neurons	TRUE
1700060C16Rik	26.0936	1.55915	0.0181741	0.528039	PV Neurons	TRUE
1700060O08Rik	4.8342	2.0154	0.233164	0.877887	PV Neurons	TRUE
1700061F12Rik	3.42404	0.690387	0.741275	0.988082	PV Neurons	TRUE
1700061G19Rik	14.025	-0.0667403	0.953334	0.998435	PV Neurons	TRUE
1700061I17Rik	5.20672	-1.1877	0.517295	0.954996	PV Neurons	TRUE
1700061J23Rik	2.03676	-2.45761	0.278444	0.901462	PV Neurons	TRUE
1700062C10Rik	21.398	-2.18233	0.0469376	0.655753	PV Neurons	TRUE
1700063A18Rik	23.1039	2.43724	0.00373148	0.324591	PV Neurons	TRUE
1700063D05Rik	5.73557	-1.48868	0.187651	0.849195	PV Neurons	TRUE
1700063I16Rik	3.34162	1.01721	0.511867	0.954161	PV Neurons	TRUE
1700064H15Rik	14.2572	1.0061	0.199125	0.855995	PV Neurons	TRUE
1700064J06Rik	18.5018	-1.2152	0.364275	0.919092	PV Neurons	TRUE
1700065L07Rik	7.01727	-0.0990904	0.949492	0.99773	PV Neurons	TRUE
1700065O20Rik	1.62781	1.82221	0.434647	0.935933	PV Neurons	TRUE
1700066B17Rik	1.26596	1.1266	0.664362	0.974409	PV Neurons	TRUE
1700066B19Rik	2.24245	-0.201579	0.91812	0.996476	PV Neurons	TRUE
1700066M21Rik	32.7367	-1.08457	0.173888	0.839252	PV Neurons	TRUE
1700066N21Rik	11.7708	-1.16677	0.239506	0.879916	PV Neurons	TRUE
1700067G17Rik	2.60418	-0.937946	0.683967	0.976596	PV Neurons	TRUE
1700067K01Rik	18.3156	0.229902	0.857842	0.995377	PV Neurons	TRUE
1700069B07Rik	2.2718	0.716143	0.767428	0.990171	PV Neurons	TRUE
1700069L16Rik	19.879	-0.782152	0.41874	0.933996	PV Neurons	TRUE
1700071K01Rik	8.24583	1.76499	0.222499	0.87076	PV Neurons	TRUE
1700074P13Rik	5.82995	1.12248	0.438464	0.936734	PV Neurons	TRUE
1700080N15Rik	16.0498	0.530071	0.675426	0.974566	PV Neurons	TRUE
1700081B01Rik	10.827	1.01561	0.297158	0.905127	PV Neurons	TRUE
1700084C06Rik	22.362	0.311057	0.773135	0.991027	PV Neurons	TRUE
1700084E18Rik	19.681	-1.95373	0.0747411	0.721831	PV Neurons	TRUE
1700084F23Rik	6.58692	2.22843	0.078813	0.725204	PV Neurons	TRUE
1700086D15Rik	7.73383	3.18148	0.0562601	0.676802	PV Neurons	TRUE
1700086L19Rik	60.5104	0.188406	0.786372	0.9926	PV Neurons	TRUE
1700086O06Rik	20.4331	0.914966	0.392963	0.925165	PV Neurons	TRUE
1700086P04Rik	9.82869	1.83818	0.181759	0.845784	PV Neurons	TRUE
1700087I21Rik	61.5448	-1.18555	0.0419392	0.640865	PV Neurons	TRUE
1700088E04Rik	15.4459	-0.936261	0.413515	0.933551	PV Neurons	TRUE
1700092C17Rik	15.714	0.0437727	0.951525	0.997948	PV Neurons	TRUE
1700092E19Rik	5.96719	-0.704621	0.551508	0.960793	PV Neurons	TRUE
1700093J21Rik	41.4436	-1.57437	0.0356918	0.61829	PV Neurons	TRUE
1700093K21Rik	4.68781	-3.62847	0.049483	0.66459	PV Neurons	TRUE
1700094M23Rik	17.3233	-0.678727	0.556459	0.960793	PV Neurons	TRUE
1700094M24Rik	12.2688	-0.644963	0.68592	0.977066	PV Neurons	TRUE
1700095A13Rik	14.19	0.057142	0.953245	0.998435	PV Neurons	TRUE
1700095J07Rik	8.22333	-1.23594	0.260256	0.887886	PV Neurons	TRUE
1700101I11Rik	4.45543	0.21151	0.913177	0.996229	PV Neurons	TRUE
1700102P08Rik	14.017	-2.46537	0.0933618	0.753851	PV Neurons	TRUE
1700108F19Rik	2.78212	-1.83807	0.306574	0.905628	PV Neurons	TRUE
1700109G14Rik	10.8109	1.81759	0.174799	0.839539	PV Neurons	TRUE
1700109H08Rik	65.717	0.686521	0.258555	0.887886	PV Neurons	TRUE
1700109I08Rik	10.8295	-1.02149	0.366221	0.919092	PV Neurons	TRUE
1700109K24Rik	7.40454	0.442348	0.800972	0.993576	PV Neurons	TRUE
1700110C19Rik	10.3115	3.08217	0.0198985	0.535717	PV Neurons	TRUE
1700110I07Rik	3.3532	2.06421	0.146054	0.807995	PV Neurons	TRUE
1700111N16Rik	38.7991	-0.854951	0.108931	0.775263	PV Neurons	TRUE
1700112D23Rik	86.6072	0.298945	0.624883	0.968992	PV Neurons	TRUE
1700112H15Rik	11.3102	0.582451	0.56047	0.960793	PV Neurons	TRUE
1700112J16Rik	17.6772	1.33348	0.162974	0.823713	PV Neurons	TRUE
1700112M02Rik	61.899	0.0803478	0.884573	0.995377	PV Neurons	TRUE
1700113A16Rik	6.64262	0.916335	0.644969	0.971378	PV Neurons	TRUE
1700113B09Rik	11.4768	-1.75544	0.125693	0.791072	PV Neurons	TRUE
1700113H08Rik	47.4588	-0.186794	0.744737	0.988602	PV Neurons	TRUE
1700120C14Rik	9.36391	-3.0195	0.0485774	0.65925	PV Neurons	TRUE
1700120G11Rik	137.455	-0.0149379	0.987057	0.999747	PV Neurons	TRUE
1700121C08Rik	10.6241	0.206712	0.853456	0.995364	PV Neurons	TRUE
1700121L16Rik	4.63808	-0.897887	0.548349	0.960793	PV Neurons	TRUE
1700123J17Rik	7.66901	0.486235	0.643398	0.971378	PV Neurons	TRUE
1700123M08Rik	34.7469	-1.10748	0.112512	0.775985	PV Neurons	TRUE
1700123O12Rik	114.197	0.0733105	0.88082	0.995377	PV Neurons	TRUE
1700123O20Rik	28.7137	0.209968	0.811868	0.993955	PV Neurons	TRUE
1700125G02Rik	2.07371	0.842754	0.683216	0.976344	PV Neurons	TRUE
1700125H20Rik	1.58394	-1.80916	0.468319	0.94372	PV Neurons	TRUE
1700126H18Rik	4.95015	0.268792	0.831272	0.995009	PV Neurons	TRUE
1700128A07Rik	13.065	0.127307	0.908786	0.99564	PV Neurons	TRUE
1700128E19Rik	3.43813	-0.863785	0.660879	0.974115	PV Neurons	TRUE
1810006J02Rik	2.25377	-1.13587	0.577749	0.962295	PV Neurons	TRUE
1810007D17Rik	8.88224	0.418199	0.759348	0.989697	PV Neurons	TRUE
1810009A15Rik	6.94644	1.13507	0.518714	0.955141	PV Neurons	TRUE
1810010H24Rik	11.1025	-1.40432	0.290441	0.904451	PV Neurons	TRUE
1810013L24Rik	340.221	0.08228	0.708065	0.980559	PV Neurons	TRUE
1810014B01Rik	10.616	-2.99046	0.0281891	0.58343	PV Neurons	TRUE
1810018F18Rik	3.24816	-1.87413	0.313329	0.906847	PV Neurons	TRUE
1810019N24Rik	7.97954	-1.4309	0.284322	0.903143	PV Neurons	TRUE
1810020O05Rik	15.5591	-1.52484	0.0854978	0.732934	PV Neurons	TRUE
1810024B03Rik	12.5738	0.796483	0.458514	0.941132	PV Neurons	TRUE
1810026B05Rik	10.4562	-1.89738	0.115002	0.776927	PV Neurons	TRUE
1810030O07Rik	73.2022	1.52372	0.00101914	0.200356	PV Neurons	TRUE
1810037I17Rik	11.8492	1.59835	0.243694	0.883642	PV Neurons	TRUE
1810046K07Rik	21.0019	0.323487	0.680568	0.976074	PV Neurons	TRUE
1810053B23Rik	5.36456	0.365346	0.791438	0.993158	PV Neurons	TRUE
1810055G02Rik	45.4682	0.05301	0.922339	0.996482	PV Neurons	TRUE
1810058I24Rik	13.2564	1.69983	0.110996	0.775263	PV Neurons	TRUE
1810059H22Rik	7.80316	-0.0492645	0.971683	0.999747	PV Neurons	TRUE
1810062G17Rik	3.28951	2.13787	0.330283	0.912727	PV Neurons	TRUE
1810062O18Rik	6.71367	1.83345	0.167334	0.828836	PV Neurons	TRUE
1810064F22Rik	6.86757	1.17664	0.53144	0.956137	PV Neurons	TRUE
2010001A14Rik	13.7176	-4.74565	0.000197708	0.119773	PV Neurons	TRUE
2010001K21Rik	14.8366	-0.645276	0.513604	0.954218	PV Neurons	TRUE
2010007H06Rik	14.9611	-0.239593	0.858739	0.995377	PV Neurons	TRUE
2010010A06Rik	5.51356	2.52356	0.116043	0.778331	PV Neurons	TRUE
2010106E10Rik	12.2166	0.643189	0.552563	0.960793	PV Neurons	TRUE
2010109A12Rik	9.46629	1.37506	0.38084	0.921474	PV Neurons	TRUE
2010110G14Rik	62.7863	-0.433101	0.489717	0.94993	PV Neurons	TRUE
2010110K18Rik	2.98691	-0.348003	0.868934	0.995377	PV Neurons	TRUE
2010204K13Rik	16.9073	-1.32512	0.147981	0.810262	PV Neurons	TRUE
2010300C02Rik	310.283	0.328675	0.178415	0.844172	PV Neurons	TRUE
2010308F09Rik	3.15001	2.19331	0.236983	0.879916	PV Neurons	TRUE
2010309G21Rik	13.7517	-1.27951	0.193496	0.852833	PV Neurons	TRUE
2010310C07Rik	4.31977	0.374654	0.824355	0.99435	PV Neurons	TRUE
2010315B03Rik	103.659	-0.249724	0.491542	0.950081	PV Neurons	TRUE
2010320M18Rik	8.87653	0.833722	0.487693	0.94993	PV Neurons	TRUE
2010320O07Rik	14.788	-1.64306	0.100301	0.760288	PV Neurons	TRUE
2210010C04Rik	4.40681	-0.702512	0.554271	0.960793	PV Neurons	TRUE
2210011C24Rik	4.74129	-2.50734	0.0854588	0.732934	PV Neurons	TRUE
2210016F16Rik	12.1181	0.00766947	0.994572	0.999747	PV Neurons	TRUE
2210016L21Rik	112.098	-0.294745	0.413017	0.933437	PV Neurons	TRUE
2210406O10Rik	11.8408	0.546252	0.651246	0.971914	PV Neurons	TRUE
2210407C18Rik	4.33297	0.403109	0.840984	0.995364	PV Neurons	TRUE
2210408F21Rik	704.664	0.149281	0.56525	0.960793	PV Neurons	TRUE
2210408I21Rik	576.589	0.0487479	0.802896	0.993576	PV Neurons	TRUE
2210420H20Rik	1.18183	0.00719061	0.997422	0.999747	PV Neurons	TRUE
2300009A05Rik	16.4167	-2.17272	0.087784	0.739348	PV Neurons	TRUE
2310001H17Rik	8.4831	0.286349	0.799226	0.993576	PV Neurons	TRUE
2310002F09Rik	20.8306	0.202313	0.814581	0.993955	PV Neurons	TRUE
2310002L09Rik	6.44155	0.251063	0.857101	0.995377	PV Neurons	TRUE
2310008N11Rik	47.4837	-0.616824	0.320907	0.907786	PV Neurons	TRUE
2310009A05Rik	5.84272	0.365314	0.842493	0.995364	PV Neurons	TRUE
2310009B15Rik	21.4863	1.15182	0.291203	0.904831	PV Neurons	TRUE
2310011J03Rik	27.7844	-0.363488	0.695548	0.979239	PV Neurons	TRUE
2310014F06Rik	19.8086	-0.128043	0.885218	0.995377	PV Neurons	TRUE
2310015A10Rik	44.9207	1.03471	0.116315	0.778331	PV Neurons	TRUE
2310016D03Rik	43.1946	-0.357627	0.613955	0.96803	PV Neurons	TRUE
2310016D23Rik	5.19327	-0.432745	0.793305	0.993384	PV Neurons	TRUE
2310016G11Rik	38.2053	-0.619927	0.548223	0.960793	PV Neurons	TRUE
2310020H05Rik	4.39007	1.48788	0.403879	0.927951	PV Neurons	TRUE
2310022A10Rik	77.3533	-0.182418	0.765997	0.990171	PV Neurons	TRUE
2310022B05Rik	120.718	-0.117175	0.735347	0.985636	PV Neurons	TRUE
2310026I22Rik	9.79995	1.28861	0.244337	0.883642	PV Neurons	TRUE
2310033P09Rik	21.9703	0.861633	0.364136	0.919092	PV Neurons	TRUE
2310034G01Rik	2.75481	-1.17276	0.586797	0.963985	PV Neurons	TRUE
2310034O05Rik	3.3473	1.79499	0.370354	0.919092	PV Neurons	TRUE
2310039L15Rik	23.4844	0.34292	0.617446	0.96803	PV Neurons	TRUE
2310043O21Rik	36.2705	0.762106	0.189732	0.850691	PV Neurons	TRUE
2310043P16Rik	1.01751	0.0776051	0.976679	0.999747	PV Neurons	TRUE
2310057J18Rik	7.48316	-2.13301	0.240618	0.88056	PV Neurons	TRUE
2310057M21Rik	89.4491	-0.734288	0.19617	0.855068	PV Neurons	TRUE
2310058D17Rik	25.6877	-0.838408	0.325057	0.909661	PV Neurons	TRUE
2310061I04Rik	99.3384	0.212031	0.540798	0.959139	PV Neurons	TRUE
2310065F04Rik	2.55709	4.9095	0.0370046	0.624635	PV Neurons	TRUE
2310067P03Rik	35.7286	-1.65783	0.0252799	0.567995	PV Neurons	TRUE
2410002F23Rik	48.2131	0.650166	0.285574	0.903143	PV Neurons	TRUE
2410003L11Rik	14.7295	-1.49894	0.157721	0.822949	PV Neurons	TRUE
2410004B18Rik	41.051	-2.00046	0.00169943	0.242394	PV Neurons	TRUE
2410004P03Rik	3.50542	-0.155655	0.935636	0.996482	PV Neurons	TRUE
2410006H16Rik	21.4697	-0.424586	0.618922	0.96803	PV Neurons	TRUE
2410012E07Rik	4.23529	1.60007	0.316413	0.906851	PV Neurons	TRUE
2410017I17Rik	1.53235	-0.989329	0.703673	0.9802	PV Neurons	TRUE
2410131K14Rik	155.129	-0.469971	0.179924	0.844569	PV Neurons	TRUE
2410137M14Rik	6.11708	-1.97715	0.313297	0.906847	PV Neurons	TRUE
2410152P15Rik	30.8615	-1.10409	0.199029	0.855995	PV Neurons	TRUE
2500002B13Rik	15.8851	0.548279	0.660469	0.974089	PV Neurons	TRUE
2500004C02Rik	11.2683	-1.25768	0.29559	0.905127	PV Neurons	TRUE
2510002D24Rik	33.9475	1.39853	0.0949459	0.756256	PV Neurons	TRUE
2510009E07Rik	127.034	-0.793461	0.0544552	0.676802	PV Neurons	TRUE
2510039O18Rik	42.3802	-0.687398	0.280558	0.903075	PV Neurons	TRUE
2600014E21Rik	99.2971	0.121933	0.802885	0.993576	PV Neurons	TRUE
2610001J05Rik	25.623	-0.209367	0.831714	0.995009	PV Neurons	TRUE
2610002M06Rik	80.9493	0.0339713	0.932325	0.996482	PV Neurons	TRUE
2610005L07Rik	155.408	0.165859	0.762078	0.989697	PV Neurons	TRUE
2610008E11Rik	112.951	0.161982	0.761014	0.989697	PV Neurons	TRUE
2610011E03Rik	20.9224	1.16188	0.361846	0.919092	PV Neurons	TRUE
2610020C07Rik	92.1532	-0.198812	0.634497	0.969823	PV Neurons	TRUE
2610021A01Rik	58.1937	-0.380411	0.558823	0.960793	PV Neurons	TRUE
2610027F03Rik	37.943	-0.0590279	0.924912	0.996482	PV Neurons	TRUE
2610027K06Rik	13.034	0.00740284	0.994778	0.999747	PV Neurons	TRUE
2610028D06Rik	22.229	1.06908	0.61105	0.967939	PV Neurons	TRUE
2610028E06Rik	17.67	0.041495	0.962763	0.999747	PV Neurons	TRUE
2610028H24Rik	6.09073	1.47865	0.364322	0.919092	PV Neurons	TRUE
2610035D17Rik	368.409	-0.0621009	0.810424	0.993955	PV Neurons	TRUE
2610035F20Rik	6.11827	-0.212406	0.86595	0.995377	PV Neurons	TRUE
2610037D02Rik	191.479	0.0692274	0.853062	0.995364	PV Neurons	TRUE
2610044O15Rik8	99.7675	-0.47283	0.345451	0.914833	PV Neurons	TRUE
2610203C22Rik	17.6789	0.10999	0.915127	0.996229	PV Neurons	TRUE
2610206C17Rik	30.6902	0.486474	0.362551	0.919092	PV Neurons	TRUE
2610300M13Rik	7.1039	4.83532	0.00766008	0.395995	PV Neurons	TRUE
2610301B20Rik	96.5551	0.0947145	0.863949	0.995377	PV Neurons	TRUE
2610306M01Rik	7.43238	-2.14723	0.154368	0.819154	PV Neurons	TRUE
2610307P16Rik	250.351	-0.0336875	0.91603	0.996398	PV Neurons	TRUE
2610316D01Rik	121.715	-0.0971644	0.777826	0.991252	PV Neurons	TRUE
2610318N02Rik	55.941	0.287566	0.617871	0.96803	PV Neurons	TRUE
2610507B11Rik	1419.47	-0.191471	0.216186	0.867077	PV Neurons	TRUE
2610507I01Rik	10.4297	1.55209	0.294676	0.905127	PV Neurons	TRUE
2610528A11Rik	3.55943	-2.71218	0.147685	0.809024	PV Neurons	TRUE
2700038G22Rik	2.47679	1.95069	0.375651	0.919092	PV Neurons	TRUE
2700049A03Rik	166.123	0.226537	0.529006	0.956118	PV Neurons	TRUE
2700054A10Rik	9.26062	0.93412	0.505056	0.951769	PV Neurons	TRUE
2700062C07Rik	19.0316	2.17219	0.108358	0.775055	PV Neurons	TRUE
2700069I18Rik	15.3808	-0.421552	0.652184	0.97203	PV Neurons	TRUE
2700078F05Rik	13.7695	0.47672	0.690022	0.978032	PV Neurons	TRUE
2700080J24Rik	909.41	0.0814438	0.7626	0.990006	PV Neurons	TRUE
2700081O15Rik	53.6536	-0.59891	0.35598	0.918358	PV Neurons	TRUE
2700089I24Rik	40.2639	-0.303459	0.675847	0.974566	PV Neurons	TRUE
2700097O09Rik	43.276	-0.440949	0.51779	0.955141	PV Neurons	TRUE
2700099C18Rik	45.5519	1.70438	0.0145411	0.489888	PV Neurons	TRUE
2810001G20Rik	13.4497	-1.76343	0.111394	0.775263	PV Neurons	TRUE
2810002D19Rik	12.2813	0.121346	0.922781	0.996482	PV Neurons	TRUE
2810004N23Rik	60.4597	0.747896	0.240507	0.88044	PV Neurons	TRUE
2810006K23Rik	19.2193	-0.116404	0.906922	0.995565	PV Neurons	TRUE
2810013P06Rik	17.4122	-1.06032	0.441595	0.936951	PV Neurons	TRUE
2810021J22Rik	32.3386	0.144714	0.864947	0.995377	PV Neurons	TRUE
2810025M15Rik	29.7866	2.71793	0.000179022	0.119773	PV Neurons	TRUE
2810029C07Rik	18.9635	-0.393777	0.761741	0.989697	PV Neurons	TRUE
2810032G03Rik	83.2397	0.429821	0.334261	0.914159	PV Neurons	TRUE
2810039B14Rik	19.1972	-0.913491	0.328546	0.912121	PV Neurons	TRUE
2810049E08Rik	94.4193	1.05493	0.0134654	0.478922	PV Neurons	TRUE
2810402E24Rik	9.77606	-3.28116	0.0134833	0.478922	PV Neurons	TRUE
2810403D21Rik	59.8142	0.0900762	0.85914	0.995377	PV Neurons	TRUE
2810404M03Rik	69.183	1.03044	0.0733639	0.720072	PV Neurons	TRUE
2810407A14Rik	24.4657	-1.22489	0.121187	0.787232	PV Neurons	TRUE
2810408A11Rik	2.11899	2.03419	0.376038	0.919092	PV Neurons	TRUE
2810408I11Rik	5.29295	-2.01032	0.281679	0.903143	PV Neurons	TRUE
2810410L24Rik	91.1949	0.438136	0.306136	0.905628	PV Neurons	TRUE
2810414N06Rik	7.6692	0.0763925	0.968038	0.999747	PV Neurons	TRUE
2810428J06Rik	13.6444	-0.431925	0.769588	0.990312	PV Neurons	TRUE
2810429I04Rik	37.1725	-0.713849	0.333324	0.914159	PV Neurons	TRUE
2810455O05Rik	11.7459	2.20281	0.185974	0.847987	PV Neurons	TRUE
2810459M11Rik	35.6779	-0.00311991	0.995667	0.999747	PV Neurons	TRUE
2810468N07Rik	11.8996	-0.317446	0.774189	0.991027	PV Neurons	TRUE
2810471M01Rik	3.10189	-4.45111	0.034975	0.613319	PV Neurons	TRUE
2900002M20Rik	7.18825	3.16391	0.0438429	0.649242	PV Neurons	TRUE
2900005J15Rik	25.781	0.994081	0.24222	0.882552	PV Neurons	TRUE
2900009J06Rik	4.54989	0.96476	0.572871	0.961329	PV Neurons	TRUE
2900022M07Rik	26.7767	-0.7574	0.442642	0.937485	PV Neurons	TRUE
2900026A02Rik	292.304	0.531641	0.0307184	0.600882	PV Neurons	TRUE
2900027M19Rik	34.0449	1.27476	0.102096	0.762876	PV Neurons	TRUE
2900041M22Rik	11.3041	8.26195	1.08658e-06	0.00423241	PV Neurons	TRUE
2900045O20Rik	19.4405	1.14291	0.217263	0.86818	PV Neurons	TRUE
2900052L18Rik	19.4133	-0.683135	0.543391	0.959924	PV Neurons	TRUE
2900052N01Rik	18.1359	-0.0148109	0.987263	0.999747	PV Neurons	TRUE
2900060N12Rik	31.0491	1.18563	0.0905209	0.744836	PV Neurons	TRUE
2900064K03Rik	57.2703	-0.676155	0.365989	0.919092	PV Neurons	TRUE
2900076A07Rik	24.3147	0.431495	0.675692	0.974566	PV Neurons	TRUE
2900079G21Rik	45.3174	-1.47297	0.0208065	0.539099	PV Neurons	TRUE
2900092C05Rik	7.43917	-1.50483	0.26045	0.887886	PV Neurons	TRUE
2900097C17Rik	1742.52	-0.230334	0.150658	0.813537	PV Neurons	TRUE
3000002C10Rik	3.23641	1.1978	0.461692	0.941807	PV Neurons	TRUE
3010001F23Rik	47.3135	-0.407195	0.55627	0.960793	PV Neurons	TRUE
3100003L05Rik	36.5663	0.114206	0.873938	0.995377	PV Neurons	TRUE
3110009E18Rik	32.2608	0.433398	0.574085	0.961381	PV Neurons	TRUE
3110015C05Rik	15.1586	1.86539	0.0822966	0.729634	PV Neurons	TRUE
3110021N24Rik	26.9051	-0.046049	0.963033	0.999747	PV Neurons	TRUE
3110039M20Rik	75.8068	-0.479435	0.51394	0.954383	PV Neurons	TRUE
3110040N11Rik	24.2915	-0.139183	0.887644	0.995406	PV Neurons	TRUE
3110045C21Rik	7.4111	-1.22752	0.394281	0.925165	PV Neurons	TRUE
3110056K07Rik	41.979	0.0121062	0.986581	0.999747	PV Neurons	TRUE
3110067C02Rik	8.4377	-0.392583	0.816268	0.993955	PV Neurons	TRUE
3110080E11Rik	54.8208	-0.00569649	0.996158	0.999747	PV Neurons	TRUE
3110082I17Rik	85.3699	-0.830764	0.0716772	0.713756	PV Neurons	TRUE
3110082J24Rik	3.56698	-1.01508	0.498073	0.950197	PV Neurons	TRUE
3110083C13Rik	6.19764	4.19286	0.0127174	0.470474	PV Neurons	TRUE
3110099E03Rik	6.61147	1.11544	0.38825	0.924933	PV Neurons	TRUE
3222401L13Rik	5.66522	-0.43383	0.826069	0.994376	PV Neurons	TRUE
3300002P13Rik	189.394	-0.648879	0.0260562	0.571767	PV Neurons	TRUE
3425401B19Rik	11.7945	0.645794	0.545357	0.960343	PV Neurons	TRUE
3632454L22Rik	18.6728	0.515184	0.601145	0.965712	PV Neurons	TRUE
3830406C13Rik	45.5479	0.416947	0.470341	0.944468	PV Neurons	TRUE
3830408C21Rik	34.9568	0.855833	0.31389	0.906847	PV Neurons	TRUE
3830417A13Rik	1.3767	-0.681102	0.769816	0.990312	PV Neurons	TRUE
4430402I18Rik	55.0522	0.0729566	0.898463	0.995435	PV Neurons	TRUE
4632404H12Rik	54.4956	-1.3279	0.0233981	0.557496	PV Neurons	TRUE
4632411P08Rik	23.0772	-0.408014	0.613923	0.96803	PV Neurons	TRUE
4632415L05Rik	59.7761	0.433345	0.439656	0.936734	PV Neurons	TRUE
4632427E13Rik	35.341	0.894032	0.259056	0.887886	PV Neurons	TRUE
4632428C04Rik	21.7148	-1.36417	0.157003	0.822946	PV Neurons	TRUE
4732414G09Rik	8.97156	4.71369	0.0020566	0.260802	PV Neurons	TRUE
4732440D04Rik	19.925	0.895353	0.390655	0.924933	PV Neurons	TRUE
4732465J04Rik	13.6076	-0.266893	0.752683	0.989697	PV Neurons	TRUE
4732471J01Rik	280.251	0.279756	0.248768	0.884767	PV Neurons	TRUE
4732487G21Rik	12.0089	0.158422	0.894597	0.995406	PV Neurons	TRUE
4732491K20Rik	27.438	1.12336	0.251414	0.886144	PV Neurons	TRUE
4833412C05Rik	8.51832	-0.363656	0.80119	0.993576	PV Neurons	TRUE
4833412C15Rik	17.5818	1.06911	0.431386	0.934819	PV Neurons	TRUE
4833413G10Rik	19.5973	2.943	0.0327564	0.607354	PV Neurons	TRUE
4833415N18Rik	4.20648	-3.32982	0.108549	0.775263	PV Neurons	TRUE
4833418N02Rik	13.6255	-1.42346	0.325891	0.910363	PV Neurons	TRUE
4833418N17Rik	0.819144	0.625891	0.835284	0.995009	PV Neurons	TRUE
4833420G17Rik	123.46	0.176667	0.692637	0.978375	PV Neurons	TRUE
4833422C13Rik	172.696	0.0297836	0.923005	0.996482	PV Neurons	TRUE
4833422M21Rik	4.09992	-1.45209	0.440799	0.936734	PV Neurons	TRUE
4833423E24Rik	6.41116	-1.05264	0.428961	0.933996	PV Neurons	TRUE
4833427F10Rik	5.17203	-1.25945	0.375766	0.919092	PV Neurons	TRUE
4833428L15Rik	5.05197	0.885618	0.616143	0.96803	PV Neurons	TRUE
4833438C02Rik	2.38912	0.217019	0.924212	0.996482	PV Neurons	TRUE
4833439L19Rik	222.659	0.155848	0.60699	0.9673	PV Neurons	TRUE
4833445I07Rik	31.8691	0.545473	0.254401	0.886619	PV Neurons	TRUE
4921501I09Rik	2.66328	0.568833	0.723428	0.983451	PV Neurons	TRUE
4921504A21Rik	54.7481	-1.25233	0.0494016	0.663884	PV Neurons	TRUE
4921504E06Rik	21.5155	0.295924	0.691623	0.978032	PV Neurons	TRUE
4921508D12Rik	18.1425	-0.314129	0.70574	0.980315	PV Neurons	TRUE
4921509O07Rik	18.5133	-0.150924	0.855859	0.995377	PV Neurons	TRUE
4921511I17Rik	18.4767	-1.47559	0.271351	0.894755	PV Neurons	TRUE
4921513I03Rik	39.1656	-0.522254	0.707035	0.980418	PV Neurons	TRUE
4921513I08Rik	13.3681	-2.78033	0.0573935	0.677587	PV Neurons	TRUE
4921515E04Rik	81.1867	-0.144243	0.765383	0.990171	PV Neurons	TRUE
4921516A02Rik	2.37687	0.116111	0.951547	0.997948	PV Neurons	TRUE
4921522A10Rik	8.93511	2.4608	0.107514	0.772644	PV Neurons	TRUE
4921524J17Rik	29.9354	-0.871367	0.307686	0.905628	PV Neurons	TRUE
4921524L21Rik	369.567	0.113009	0.710918	0.981086	PV Neurons	TRUE
4921525O09Rik	20.9083	-0.219843	0.780106	0.99158	PV Neurons	TRUE
4921528I07Rik	8.91645	-0.0736463	0.951483	0.997948	PV Neurons	TRUE
4921529L05Rik	14.0007	-1.12848	0.273631	0.89762	PV Neurons	TRUE
4921531C22Rik	135.155	0.0388393	0.924732	0.996482	PV Neurons	TRUE
4921531P14Rik	14.7239	0.105492	0.919604	0.996482	PV Neurons	TRUE
4921533I20Rik	11.3818	-0.67415	0.470277	0.944468	PV Neurons	TRUE
4921534H16Rik	24.5162	0.0480081	0.963353	0.999747	PV Neurons	TRUE
4921539E11Rik	13.8056	0.252557	0.773016	0.991009	PV Neurons	TRUE
4921539H07Rik	43.3663	-0.910227	0.290545	0.904451	PV Neurons	TRUE
4922502N22Rik	3.09341	2.80274	0.211619	0.864976	PV Neurons	TRUE
4930401A07Rik	6.03354	0.769089	0.49945	0.950255	PV Neurons	TRUE
4930401C15Rik	16.3494	-1.8191	0.0907294	0.744836	PV Neurons	TRUE
4930401O10Rik	39.1409	0.491869	0.602116	0.966048	PV Neurons	TRUE
4930401O12Rik	20.3643	0.629927	0.459917	0.941693	PV Neurons	TRUE
4930402D18Rik	14.4569	0.317171	0.761552	0.989697	PV Neurons	TRUE
4930402F06Rik	8.7202	1.24177	0.28759	0.903143	PV Neurons	TRUE
4930402F11Rik	13.9893	-0.564341	0.580796	0.962469	PV Neurons	TRUE
4930402H24Rik	1063.21	0.0824941	0.618676	0.96803	PV Neurons	TRUE
4930404A05Rik	4.95594	1.23112	0.494486	0.950197	PV Neurons	TRUE
4930404H11Rik	36.4364	-0.581318	0.324304	0.908498	PV Neurons	TRUE
4930405D01Rik	56.0868	0.632891	0.233582	0.877887	PV Neurons	TRUE
4930405D11Rik	21.4442	-0.201949	0.778095	0.991358	PV Neurons	TRUE
4930406D18Rik	6.35406	-0.193297	0.910894	0.99605	PV Neurons	TRUE
4930407G08Rik	1.25829	-1.57466	0.525199	0.955817	PV Neurons	TRUE
4930407I10Rik	6.07624	0.217789	0.888584	0.995406	PV Neurons	TRUE
4930408O17Rik	19.8282	0.725081	0.569493	0.960793	PV Neurons	TRUE
4930412B13Rik	19.9756	-0.729001	0.310342	0.906344	PV Neurons	TRUE
4930412C18Rik	25.9656	0.626327	0.388241	0.924933	PV Neurons	TRUE
4930412E21Rik	12.2209	0.881976	0.357242	0.918845	PV Neurons	TRUE
4930412F09Rik	10.3466	-0.254829	0.848963	0.995364	PV Neurons	TRUE
4930412L05Rik	13.6915	3.18164	0.0394676	0.634828	PV Neurons	TRUE
4930413E15Rik	3.75718	0.334333	0.845852	0.995364	PV Neurons	TRUE
4930413G21Rik	3.22449	-2.62171	0.175264	0.840613	PV Neurons	TRUE
4930414F18Rik	114.025	0.123298	0.769865	0.990312	PV Neurons	TRUE
4930414N06Rik	6.58821	0.699524	0.673809	0.974566	PV Neurons	TRUE
4930415O20Rik	6.95901	-0.447562	0.710542	0.981086	PV Neurons	TRUE
4930417H01Rik	8.8335	-1.57134	0.226708	0.875149	PV Neurons	TRUE
4930417O13Rik	7.52921	-0.922293	0.438101	0.936716	PV Neurons	TRUE
4930417O22Rik	4.17253	0.253282	0.882354	0.995377	PV Neurons	TRUE
4930420G21Rik	27.6786	0.988755	0.202587	0.858178	PV Neurons	TRUE
4930422I22Rik	47.2362	0.653637	0.403582	0.927826	PV Neurons	TRUE
4930422M22Rik	31.2602	1.23095	0.203897	0.858778	PV Neurons	TRUE
4930423D24Rik	6.16777	-0.338961	0.797966	0.993576	PV Neurons	TRUE
4930423M02Rik	3.91058	1.28542	0.540282	0.959139	PV Neurons	TRUE
4930425L21Rik	8.1688	2.05387	0.0581805	0.678363	PV Neurons	TRUE
4930425O10Rik	6.88541	-1.77948	0.221845	0.87047	PV Neurons	TRUE
4930428D20Rik	4.22053	1.16878	0.453177	0.93897	PV Neurons	TRUE
4930428N03Rik	54.3585	0.00780386	0.987578	0.999747	PV Neurons	TRUE
4930429D17Rik	29.8532	0.659088	0.359211	0.919092	PV Neurons	TRUE
4930429F24Rik	5.98735	-0.992587	0.598727	0.965571	PV Neurons	TRUE
4930430A15Rik	36.352	0.214902	0.795792	0.993572	PV Neurons	TRUE
4930430F08Rik	40.0043	-0.0685499	0.933244	0.996482	PV Neurons	TRUE
4930431F12Rik	5.48451	-1.71595	0.300044	0.905628	PV Neurons	TRUE
4930431L21Rik	17.2409	-0.943108	0.22291	0.871364	PV Neurons	TRUE
4930431P19Rik	19.9445	1.03872	0.391537	0.925165	PV Neurons	TRUE
4930432B10Rik	196.761	-0.537954	0.124953	0.790782	PV Neurons	TRUE
4930432E11Rik	26.5981	-0.373205	0.692631	0.978375	PV Neurons	TRUE
4930432J09Rik	6.11417	-1.26117	0.265809	0.891737	PV Neurons	TRUE
4930432K21Rik	40.5536	-1.00642	0.197775	0.855709	PV Neurons	TRUE
4930432M17Rik	4.56774	-0.662892	0.610417	0.96778	PV Neurons	TRUE
4930433B08Rik	4.34532	-2.69995	0.138732	0.802322	PV Neurons	TRUE
4930433N12Rik	12.5143	-1.98794	0.0431029	0.643181	PV Neurons	TRUE
4930434F21Rik	53.9232	-0.520449	0.259149	0.887886	PV Neurons	TRUE
4930434J06Rik	28.2017	-0.0329959	0.967589	0.999747	PV Neurons	TRUE
4930435C17Rik	47.4169	-0.636285	0.319782	0.907013	PV Neurons	TRUE
4930435F18Rik	8.04311	1.12048	0.353078	0.917446	PV Neurons	TRUE
4930435N07Rik	14.1665	-1.3838	0.302735	0.905628	PV Neurons	TRUE
4930438A08Rik	8.88621	0.899139	0.423116	0.933996	PV Neurons	TRUE
4930440I19Rik	36.7394	0.0109507	0.985465	0.999747	PV Neurons	TRUE
4930441H08Rik	10.1492	-0.269929	0.835419	0.995009	PV Neurons	TRUE
4930441J16Rik	3.05852	-1.05643	0.563131	0.960793	PV Neurons	TRUE
4930442G10Rik	4.60143	-1.61332	0.389894	0.924933	PV Neurons	TRUE
4930443O20Rik	31.2936	-1.22844	0.16483	0.826601	PV Neurons	TRUE
4930444E06Rik	4.7563	0.552189	0.657166	0.973597	PV Neurons	TRUE
4930444F02Rik	5.6077	2.1785	0.18844	0.850691	PV Neurons	TRUE
4930444P10Rik	15.4791	0.137819	0.873058	0.995377	PV Neurons	TRUE
4930445E18Rik	19.6949	-0.356609	0.664823	0.974409	PV Neurons	TRUE
4930445N06Rik	30.2996	-0.403627	0.593551	0.965247	PV Neurons	TRUE
4930445N18Rik	6.21002	-3.00265	0.0951542	0.756743	PV Neurons	TRUE
4930447C04Rik	46.7417	0.549287	0.342752	0.914159	PV Neurons	TRUE
4930447F24Rik	5.2103	3.44296	0.0857798	0.733571	PV Neurons	TRUE
4930447J18Rik	16.1451	-0.353756	0.695165	0.979239	PV Neurons	TRUE
4930447K03Rik	12.5129	-2.25368	0.0137708	0.48183	PV Neurons	TRUE
4930447M23Rik	12.2361	1.32718	0.449413	0.93872	PV Neurons	TRUE
4930448C13Rik	15.2018	0.720311	0.433247	0.935746	PV Neurons	TRUE
4930448F12Rik	4.81262	-2.43633	0.160852	0.823139	PV Neurons	TRUE
4930448H16Rik	2.15004	-0.907004	0.661694	0.974303	PV Neurons	TRUE
4930448I06Rik	6.10088	0.288102	0.82266	0.994173	PV Neurons	TRUE
4930449A18Rik	16.891	0.248809	0.781973	0.991795	PV Neurons	TRUE
4930449C09Rik	9.20627	-5.55318	4.56562e-05	0.061076	PV Neurons	TRUE
4930451E10Rik	6.9863	-2.37561	0.0506621	0.669292	PV Neurons	TRUE
4930451G09Rik	28.4907	0.471115	0.592323	0.964981	PV Neurons	TRUE
4930452A19Rik	13.3849	0.00692604	0.994344	0.999747	PV Neurons	TRUE
4930452B06Rik	341.761	0.0874875	0.715204	0.981882	PV Neurons	TRUE
4930452N14Rik	142.192	-1.71894	0.117452	0.780056	PV Neurons	TRUE
4930453N24Rik	83.9337	0.556195	0.391341	0.925165	PV Neurons	TRUE
4930455B14Rik	6.31089	-3.9533	0.0235151	0.558203	PV Neurons	TRUE
4930455G09Rik	6.05448	1.39908	0.375684	0.919092	PV Neurons	TRUE
4930455H04Rik	3.92735	1.92794	0.208873	0.86323	PV Neurons	TRUE
4930455J16Rik	8.39901	0.923463	0.461025	0.941693	PV Neurons	TRUE
4930458A03Rik	22.1709	0.577903	0.614768	0.96803	PV Neurons	TRUE
4930458D05Rik	12.0443	-0.721632	0.615584	0.96803	PV Neurons	TRUE
4930459C07Rik	17.4417	-2.96907	0.023941	0.563608	PV Neurons	TRUE
4930459L07Rik	7.41655	-1.01968	0.490509	0.94993	PV Neurons	TRUE
4930461G14Rik	14.2856	-0.83379	0.454955	0.939417	PV Neurons	TRUE
4930465K10Rik	2.19077	-2.26563	0.223957	0.872017	PV Neurons	TRUE
4930465M20Rik	10.8365	-0.76073	0.43906	0.936734	PV Neurons	TRUE
4930467D21Rik	163.036	0.401094	0.379196	0.921474	PV Neurons	TRUE
4930467J12Rik	12.1469	-1.99079	0.0979066	0.758607	PV Neurons	TRUE
4930467K11Rik	2.27311	-0.464227	0.830101	0.994936	PV Neurons	TRUE
4930469K13Rik	32.1799	0.470813	0.495841	0.950197	PV Neurons	TRUE
4930470B04Rik	5.27731	-2.95328	0.117732	0.781155	PV Neurons	TRUE
4930470H14Rik	38.8024	-0.633912	0.551902	0.960793	PV Neurons	TRUE
4930470O06Rik	18.1204	-1.12449	0.293902	0.905127	PV Neurons	TRUE
4930470P17Rik	12.5559	-0.0905662	0.935701	0.996482	PV Neurons	TRUE
4930471C04Rik	7.26999	-3.42607	0.0493315	0.663331	PV Neurons	TRUE
4930471C06Rik	14.8293	-1.26434	0.554406	0.960793	PV Neurons	TRUE
4930471E19Rik	30.2877	-1.11655	0.145018	0.807452	PV Neurons	TRUE
4930471L23Rik	3.76437	-0.341922	0.825838	0.99435	PV Neurons	TRUE
4930471M09Rik	2.40886	-1.19368	0.557713	0.960793	PV Neurons	TRUE
4930473A02Rik	38.6222	-0.294816	0.682906	0.976344	PV Neurons	TRUE
4930474H20Rik	51.8374	-0.873004	0.166661	0.828286	PV Neurons	TRUE
4930477G07Rik	16.0782	-0.803682	0.405645	0.92914	PV Neurons	TRUE
4930477N07Rik	9.4355	0.728322	0.469358	0.944468	PV Neurons	TRUE
4930479H17Rik	2.07601	-1.39284	0.534423	0.956516	PV Neurons	TRUE
4930480K15Rik	21.915	0.195492	0.866369	0.995377	PV Neurons	TRUE
4930480M12Rik	8.46956	-0.653293	0.620211	0.96803	PV Neurons	TRUE
4930481A15Rik	15.268	-3.31097	0.000199007	0.119773	PV Neurons	TRUE
4930483O08Rik	21.4714	-2.17023	0.055313	0.676802	PV Neurons	TRUE
4930484H19Rik	9.05268	-0.528151	0.75223	0.989697	PV Neurons	TRUE
4930488L21Rik	68.4426	0.675105	0.158231	0.822949	PV Neurons	TRUE
4930488N15Rik	137.284	-0.167844	0.696802	0.979239	PV Neurons	TRUE
4930500F04Rik	9.53464	0.503392	0.717456	0.982015	PV Neurons	TRUE
4930500H12Rik	139.935	-0.107721	0.78779	0.99285	PV Neurons	TRUE
4930500L23Rik	6.75896	0.671695	0.554679	0.960793	PV Neurons	TRUE
4930502A04Rik	22.9529	0.284988	0.727143	0.984867	PV Neurons	TRUE
4930502E18Rik	6.6271	2.89242	0.0830735	0.730849	PV Neurons	TRUE
4930503E14Rik	2.77014	0.487297	0.798531	0.993576	PV Neurons	TRUE
4930503E24Rik	14.4819	0.508813	0.563987	0.960793	PV Neurons	TRUE
4930503L19Rik	65.2141	0.408327	0.363316	0.919092	PV Neurons	TRUE
4930505A04Rik	23.778	2.19134	0.0103681	0.445653	PV Neurons	TRUE
4930505K13Rik	4.36204	0.262903	0.876622	0.995377	PV Neurons	TRUE
4930505N22Rik	15.0879	-1.92994	0.134864	0.800444	PV Neurons	TRUE
4930506C21Rik	25.3475	0.0293291	0.978311	0.999747	PV Neurons	TRUE
4930509E16Rik	10.1075	-1.80588	0.159317	0.822949	PV Neurons	TRUE
4930509G22Rik	9.05352	-1.67383	0.193568	0.852833	PV Neurons	TRUE
4930510E17Rik	10.3378	-1.42793	0.222131	0.870472	PV Neurons	TRUE
4930511E03Rik	13.097	-0.585175	0.491568	0.950081	PV Neurons	TRUE
4930511M06Rik	52.0999	0.681094	0.307873	0.905628	PV Neurons	TRUE
4930511M18Rik	7.65895	0.194974	0.863177	0.995377	PV Neurons	TRUE
4930511O05Rik	6.20412	0.569476	0.740122	0.987735	PV Neurons	TRUE
4930512B01Rik	8.88853	-0.201749	0.89213	0.995406	PV Neurons	TRUE
4930512H18Rik	8.97218	-1.09306	0.335396	0.914159	PV Neurons	TRUE
4930512J16Rik	8.28475	4.25738	0.00495436	0.35098	PV Neurons	TRUE
4930512M02Rik	12.4008	-1.21352	0.278148	0.901379	PV Neurons	TRUE
4930513D17Rik	47.3585	0.768506	0.199101	0.855995	PV Neurons	TRUE
4930513N10Rik	12.5405	-1.99935	0.156305	0.821541	PV Neurons	TRUE
4930515L19Rik	7.62774	0.0173504	0.986764	0.999747	PV Neurons	TRUE
4930516B21Rik	43.8021	-0.210708	0.781204	0.991795	PV Neurons	TRUE
4930517G19Rik	6.87421	2.55989	0.144211	0.806045	PV Neurons	TRUE
4930518J21Rik	8.54453	1.59056	0.225818	0.873995	PV Neurons	TRUE
4930519A11Rik	29.6451	0.367272	0.509435	0.953292	PV Neurons	TRUE
4930519D14Rik	4.14962	-4.00025	0.0318599	0.601996	PV Neurons	TRUE
4930519F09Rik	9.9161	-1.09198	0.239592	0.879916	PV Neurons	TRUE
4930519F16Rik	60.2109	-0.326235	0.565651	0.960793	PV Neurons	TRUE
4930519F24Rik	5.65145	0.118505	0.946759	0.99773	PV Neurons	TRUE
4930519G04Rik	63.8102	-0.0269771	0.954908	0.998521	PV Neurons	TRUE
4930519H02Rik	2.25579	-0.808419	0.677234	0.975127	PV Neurons	TRUE
4930519K11Rik	14.2659	-2.19234	0.0810822	0.728805	PV Neurons	TRUE
4930519L02Rik	4.99294	2.22676	0.0937548	0.754592	PV Neurons	TRUE
4930520K02Rik	11.0038	1.25258	0.270545	0.894755	PV Neurons	TRUE
4930520O04Rik	14.9477	-0.527433	0.58221	0.963131	PV Neurons	TRUE
4930520P13Rik	4.80819	1.1751	0.425003	0.933996	PV Neurons	TRUE
4930522H14Rik	7.31584	-0.7593	0.551124	0.960793	PV Neurons	TRUE
4930522L14Rik	12.9135	0.745742	0.568647	0.960793	PV Neurons	TRUE
4930523C07Rik	30.028	0.0488961	0.953303	0.998435	PV Neurons	TRUE
4930523O13Rik	16.5802	-0.251562	0.749975	0.9896	PV Neurons	TRUE
4930524B15Rik	3.40141	-0.227363	0.886211	0.995377	PV Neurons	TRUE
4930524B17Rik	4.57007	0.400562	0.757453	0.989697	PV Neurons	TRUE
4930524C18Rik	12.9073	-0.0392807	0.968441	0.999747	PV Neurons	TRUE
4930524O08Rik	672.4	-0.436426	0.128948	0.795011	PV Neurons	TRUE
4930525G20Rik	41.6935	1.19466	0.132557	0.799618	PV Neurons	TRUE
4930526H09Rik	11.339	-1.24486	0.244922	0.883642	PV Neurons	TRUE
4930526L06Rik	13.5087	-0.500941	0.57117	0.96109	PV Neurons	TRUE
4930527F14Rik	11.0251	0.203545	0.869057	0.995377	PV Neurons	TRUE
4930528G23Rik	4.82651	-1.01498	0.532243	0.956516	PV Neurons	TRUE
4930528P14Rik	5.2145	-2.51219	0.045711	0.655753	PV Neurons	TRUE
4930529K09Rik	12.4608	1.33323	0.315203	0.906851	PV Neurons	TRUE
4930532M18Rik	8.90142	0.226946	0.858431	0.995377	PV Neurons	TRUE
4930533K18Rik	24.1689	-0.607069	0.543663	0.959924	PV Neurons	TRUE
4930533N22Rik	12.6292	-0.572063	0.605468	0.967283	PV Neurons	TRUE
4930533P14Rik	8.10241	0.230323	0.813471	0.993955	PV Neurons	TRUE
4930534D22Rik	27.8932	1.07003	0.194864	0.854705	PV Neurons	TRUE
4930534H03Rik	7.05047	-2.28223	0.11232	0.775263	PV Neurons	TRUE
4930537H20Rik	3.52955	-3.93387	0.0662274	0.705938	PV Neurons	TRUE
4930539C22Rik	21.946	-3.00199	0.0316396	0.601996	PV Neurons	TRUE
4930539E08Rik	10.2081	-0.736608	0.542555	0.959756	PV Neurons	TRUE
4930539J05Rik	11.0041	0.644847	0.661315	0.97421	PV Neurons	TRUE
4930539M17Rik	2.67286	3.10235	0.0893691	0.744143	PV Neurons	TRUE
4930540M03Rik	7.90375	-2.1093	0.134924	0.800444	PV Neurons	TRUE
4930542C16Rik	7.0642	-1.49625	0.231615	0.877847	PV Neurons	TRUE
4930542D17Rik	33.9132	1.2253	0.073869	0.720072	PV Neurons	TRUE
4930543E12Rik	15.8719	-0.449986	0.644324	0.971378	PV Neurons	TRUE
4930543I03Rik	22.4889	0.702289	0.498623	0.950197	PV Neurons	TRUE
4930544F09Rik	10.6896	-0.497553	0.732498	0.985531	PV Neurons	TRUE
4930544G11Rik	1.61818	0.910313	0.650224	0.971914	PV Neurons	TRUE
4930544I03Rik	35.3683	-0.128625	0.866727	0.995377	PV Neurons	TRUE
4930544M13Rik	40.6577	-1.30512	0.0541774	0.676802	PV Neurons	TRUE
4930545E07Rik	3.78894	1.83567	0.311255	0.906785	PV Neurons	TRUE
4930545L23Rik	11.0064	1.54858	0.307034	0.905628	PV Neurons	TRUE
4930546C10Rik	32.8919	0.430364	0.512465	0.954161	PV Neurons	TRUE
4930546K05Rik	12.4558	0.252529	0.795807	0.993572	PV Neurons	TRUE
4930547E14Rik	207.452	0.365652	0.317083	0.906851	PV Neurons	TRUE
4930548K13Rik	17.1209	-1.29038	0.097181	0.758607	PV Neurons	TRUE
4930549C15Rik	0.99581	0.378786	0.884058	0.995377	PV Neurons	TRUE
4930549G23Rik	33.2298	-1.38934	0.116505	0.778331	PV Neurons	TRUE
4930549P19Rik	11.0689	-0.781272	0.455111	0.939487	PV Neurons	TRUE
4930550C14Rik	12.0491	0.952327	0.356688	0.918676	PV Neurons	TRUE
4930550C17Rik	11.2062	0.220181	0.813693	0.993955	PV Neurons	TRUE
4930551I15Rik	7.56334	2.07977	0.122335	0.788309	PV Neurons	TRUE
4930551I23Rik	1.73937	1.76097	0.46956	0.944468	PV Neurons	TRUE
4930553J12Rik	10.0684	0.294289	0.795118	0.993388	PV Neurons	TRUE
4930554C24Rik	33.9042	-0.0268956	0.969693	0.999747	PV Neurons	TRUE
4930554G24Rik	43.0929	-1.11112	0.104968	0.769017	PV Neurons	TRUE
4930554H23Rik	33.0769	0.589617	0.424901	0.933996	PV Neurons	TRUE
4930555F03Rik	105.326	0.0166635	0.976868	0.999747	PV Neurons	TRUE
4930555G07Rik	23.6906	-0.820813	0.31503	0.906851	PV Neurons	TRUE
4930556G01Rik	43.9429	-0.813662	0.107857	0.772915	PV Neurons	TRUE
4930556G22Rik	18.5589	0.512592	0.514759	0.954384	PV Neurons	TRUE
4930556J02Rik	12.0806	-1.2269	0.260231	0.887886	PV Neurons	TRUE
4930556J24Rik	7.02676	0.411264	0.788476	0.992934	PV Neurons	TRUE
4930556M19Rik	24.3571	-0.147796	0.882755	0.995377	PV Neurons	TRUE
4930556N09Rik	10.5866	0.673309	0.466902	0.943436	PV Neurons	TRUE
4930556N13Rik	7.56068	0.950519	0.416785	0.933996	PV Neurons	TRUE
4930557F08Rik	10.1172	1.75275	0.157244	0.822949	PV Neurons	TRUE
4930557F10Rik	11.5457	0.184903	0.868026	0.995377	PV Neurons	TRUE
4930558C23Rik	5.05572	3.33575	0.0215484	0.545315	PV Neurons	TRUE
4930558J18Rik	19.3312	-0.405113	0.716807	0.982015	PV Neurons	TRUE
4930558K02Rik	6.43712	0.27161	0.804419	0.993673	PV Neurons	TRUE
4930559C10Rik	16.8147	-1.19629	0.234018	0.878255	PV Neurons	TRUE
4930562C15Rik	24.3247	-0.404746	0.661065	0.974115	PV Neurons	TRUE
4930562F17Rik	9.08798	0.0731035	0.959215	0.99947	PV Neurons	TRUE
4930563H07Rik	4.46506	1.77879	0.346322	0.914833	PV Neurons	TRUE
4930563J15Rik	5.19568	-0.940958	0.627321	0.969731	PV Neurons	TRUE
4930563M21Rik	13.7595	-0.549781	0.518901	0.955141	PV Neurons	TRUE
4930564D02Rik	1.9883	1.03372	0.639148	0.970013	PV Neurons	TRUE
4930565D16Rik	15.9222	-1.6088	0.167861	0.829356	PV Neurons	TRUE
4930567H12Rik	93.8039	1.17334	0.0908122	0.744836	PV Neurons	TRUE
4930567J20Rik	3.98619	0.864949	0.643983	0.971378	PV Neurons	TRUE
4930568A12Rik	61.2352	-0.999838	0.49631	0.950197	PV Neurons	TRUE
4930568A13Rik	10.5551	-1.35682	0.194682	0.85435	PV Neurons	TRUE
4930568D16Rik	3.12812	-2.85179	0.176201	0.84187	PV Neurons	TRUE
4930568E12Rik	4.509	1.14195	0.450294	0.93872	PV Neurons	TRUE
4930568G15Rik	15.0268	0.751327	0.460533	0.941693	PV Neurons	TRUE
4930570E03Rik	2.25459	-0.0854572	0.962823	0.999747	PV Neurons	TRUE
4930570G19Rik	64.9875	-0.228304	0.697266	0.979239	PV Neurons	TRUE
4930571N24Rik	6.33954	-4.15089	0.0258029	0.570358	PV Neurons	TRUE
4930572G02Rik	2.10096	-1.52358	0.476332	0.946737	PV Neurons	TRUE
4930572K03Rik	6.03656	-2.80252	0.0734783	0.720072	PV Neurons	TRUE
4930573H18Rik	6.48641	-0.155669	0.919499	0.996482	PV Neurons	TRUE
4930577N17Rik	6.28786	-2.38046	0.0736829	0.720072	PV Neurons	TRUE
4930578E11Rik	21.1491	0.658351	0.327184	0.911743	PV Neurons	TRUE
4930578G10Rik	7.7303	-1.14053	0.49563	0.950197	PV Neurons	TRUE
4930578I06Rik	9.38439	-1.31764	0.376384	0.919156	PV Neurons	TRUE
4930578M01Rik	15.9253	-3.01856	0.0130414	0.471399	PV Neurons	TRUE
4930578N18Rik	7.65853	0.913869	0.467674	0.943528	PV Neurons	TRUE
4930579C12Rik	5.76814	-0.373274	0.786247	0.9926	PV Neurons	TRUE
4930579D07Rik	17.3194	1.35995	0.178123	0.843678	PV Neurons	TRUE
4930579F01Rik	32.3714	1.60408	0.071772	0.713847	PV Neurons	TRUE
4930579P08Rik	1.49476	-0.679208	0.770233	0.990312	PV Neurons	TRUE
4930581F22Rik	32.9089	0.637471	0.418426	0.933996	PV Neurons	TRUE
4930584F24Rik	6.01628	1.73453	0.233188	0.877887	PV Neurons	TRUE
4930586N03Rik	58.0811	0.457591	0.571938	0.961113	PV Neurons	TRUE
4930587A21Rik	2.28736	0.494138	0.818013	0.993955	PV Neurons	TRUE
4930588A03Rik	77.619	1.5563	0.00749043	0.395995	PV Neurons	TRUE
4930588K23Rik	3.60991	-0.040287	0.981341	0.999747	PV Neurons	TRUE
4930590J08Rik	70.4979	0.350799	0.379325	0.921474	PV Neurons	TRUE
4930590L20Rik	6.58354	0.154762	0.899915	0.995565	PV Neurons	TRUE
4930592A05Rik	31.2488	1.04991	0.186521	0.847987	PV Neurons	TRUE
4930593A02Rik	39.4918	0.365029	0.632425	0.969823	PV Neurons	TRUE
4930594M17Rik	4.26826	1.77664	0.311941	0.906785	PV Neurons	TRUE
4930594M22Rik	26.3519	2.32873	0.0590277	0.681178	PV Neurons	TRUE
4930595D18Rik	5.97055	1.8246	0.183854	0.847987	PV Neurons	TRUE
4930595M18Rik	4.977	2.00287	0.116681	0.778331	PV Neurons	TRUE
4930597G03Rik	4.59998	1.59762	0.298859	0.905628	PV Neurons	TRUE
4930598F16Rik	2.10282	0.691213	0.730072	0.985437	PV Neurons	TRUE
4930598N05Rik	23.1137	2.002	0.0272207	0.576913	PV Neurons	TRUE
4930599N23Rik	16.5113	-0.0272268	0.979876	0.999747	PV Neurons	TRUE
4930599N24Rik	4.83683	1.61139	0.329178	0.912294	PV Neurons	TRUE
4931403E22Rik	21.5251	-0.371155	0.683192	0.976344	PV Neurons	TRUE
4931406B18Rik	5.17869	-1.95289	0.202234	0.857663	PV Neurons	TRUE
4931406C07Rik	62.0483	-0.314783	0.619626	0.96803	PV Neurons	TRUE
4931406G06Rik	8.10281	-0.264978	0.871386	0.995377	PV Neurons	TRUE
4931406P16Rik	195.079	-0.432114	0.261534	0.887886	PV Neurons	TRUE
4931407E12Rik	8.83948	1.42346	0.217754	0.86818	PV Neurons	TRUE
4931412I15Rik	5.22829	3.09581	0.113733	0.776927	PV Neurons	TRUE
4931414P19Rik	14.1835	1.35353	0.209104	0.86323	PV Neurons	TRUE
4931415C17Rik	8.72812	-1.61481	0.293472	0.905127	PV Neurons	TRUE
4931419H13Rik	162.221	0.553052	0.426108	0.933996	PV Neurons	TRUE
4931422A03Rik	19.4464	1.61407	0.142818	0.804412	PV Neurons	TRUE
4931423N10Rik	22.5413	1.24344	0.110775	0.775263	PV Neurons	TRUE
4931428F04Rik	75.2806	0.112443	0.808915	0.993955	PV Neurons	TRUE
4931428L18Rik	51.269	0.877182	0.0483118	0.65925	PV Neurons	TRUE
4931429L15Rik	4.17511	-0.825432	0.568111	0.960793	PV Neurons	TRUE
4931429P17Rik	17.4508	0.880835	0.23728	0.879916	PV Neurons	TRUE
4931440F15Rik	16.3883	-0.596402	0.659829	0.973874	PV Neurons	TRUE
4931440P22Rik	14.218	1.34576	0.152105	0.814607	PV Neurons	TRUE
4932411K12Rik	74.4777	0.210741	0.692659	0.978375	PV Neurons	TRUE
4932412D23Rik	53.8239	-0.0883141	0.87747	0.995377	PV Neurons	TRUE
4932413F04Rik	21.4827	-0.0691681	0.948028	0.99773	PV Neurons	TRUE
4932414N04Rik	18.9982	-1.3123	0.114396	0.776927	PV Neurons	TRUE
4932415D10Rik	12.9923	-0.205444	0.867703	0.995377	PV Neurons	TRUE
4932415M13Rik	4.16694	-1.85477	0.37638	0.919156	PV Neurons	TRUE
4932422M17Rik	10.9751	0.559844	0.693419	0.978622	PV Neurons	TRUE
4932431P20Rik	5.58915	0.362278	0.737927	0.98668	PV Neurons	TRUE
4932435O22Rik	25.9152	-1.04702	0.192707	0.852833	PV Neurons	TRUE
4932438A13Rik	1431.09	-0.0762399	0.59571	0.965571	PV Neurons	TRUE
4932438H23Rik	38.4966	-0.0944355	0.895686	0.995406	PV Neurons	TRUE
4932441J04Rik	96.252	-0.264998	0.357814	0.919028	PV Neurons	TRUE
4932442E05Rik	7.40881	2.34694	0.151145	0.813972	PV Neurons	TRUE
4932443L11Rik	7.01737	1.50449	0.261052	0.887886	PV Neurons	TRUE
4932702P03Rik	22.6504	1.12844	0.317719	0.906956	PV Neurons	TRUE
4933400C23Rik	25.8483	0.479073	0.539938	0.959139	PV Neurons	TRUE
4933400F21Rik	8.12275	1.36862	0.338457	0.914159	PV Neurons	TRUE
4933400L20Rik	22.008	-1.46004	0.0500268	0.667176	PV Neurons	TRUE
4933402C06Rik	19.416	1.7992	0.16326	0.823756	PV Neurons	TRUE
4933402D24Rik	22.1044	0.318312	0.75922	0.989697	PV Neurons	TRUE
4933402J07Rik	14.9603	1.16075	0.265838	0.891737	PV Neurons	TRUE
4933402J10Rik	9.45212	0.505603	0.733302	0.985531	PV Neurons	TRUE
4933404I11Rik	10.2499	2.84545	0.0896328	0.744343	PV Neurons	TRUE
4933404K13Rik	10.0911	0.788126	0.546934	0.960343	PV Neurons	TRUE
4933404O12Rik	306.066	0.378591	0.30757	0.905628	PV Neurons	TRUE
4933405D12Rik	13.9894	0.355258	0.671485	0.974566	PV Neurons	TRUE
4933405E24Rik	24.8743	-0.310125	0.689874	0.978032	PV Neurons	TRUE
4933406C10Rik	41.349	-0.320305	0.614306	0.96803	PV Neurons	TRUE
4933406I18Rik	309.796	-0.211331	0.403106	0.927605	PV Neurons	TRUE
4933406J09Rik	36.2988	-0.217378	0.757411	0.989697	PV Neurons	TRUE
4933406K04Rik	8.22018	-0.128689	0.901179	0.995565	PV Neurons	TRUE
4933407K13Rik	42.053	1.24062	0.0789974	0.725349	PV Neurons	TRUE
4933407L21Rik	4.03498	1.60459	0.365412	0.919092	PV Neurons	TRUE
4933408B17Rik	12.2594	0.742508	0.445989	0.937485	PV Neurons	TRUE
4933408J17Rik	6.32671	-1.88132	0.161418	0.823139	PV Neurons	TRUE
4933409F18Rik	13.6497	1.91837	0.0512215	0.669292	PV Neurons	TRUE
4933409G03Rik	7.70901	-0.40962	0.767667	0.990171	PV Neurons	TRUE
4933411E02Rik	28.8615	-0.499539	0.470118	0.944468	PV Neurons	TRUE
4933411E08Rik	4.89374	2.9582	0.0383409	0.629267	PV Neurons	TRUE
4933412E12Rik	9.66165	-2.09427	0.112742	0.776095	PV Neurons	TRUE
4933412O06Rik	10.7375	-0.427804	0.682894	0.976344	PV Neurons	TRUE
4933413J09Rik	11.2827	-0.478575	0.702231	0.979644	PV Neurons	TRUE
4933416E03Rik	15.3111	1.92844	0.0193016	0.533574	PV Neurons	TRUE
4933417A18Rik	4.67486	0.246684	0.853763	0.995364	PV Neurons	TRUE
4933417E11Rik	9.74679	-0.962806	0.366631	0.919092	PV Neurons	TRUE
4933421O10Rik	29.3925	2.74189	0.00149937	0.232535	PV Neurons	TRUE
4933422A05Rik	13.5023	-0.71205	0.590487	0.964981	PV Neurons	TRUE
4933423P22Rik	11.9942	0.23275	0.835899	0.995009	PV Neurons	TRUE
4933424G06Rik	31.6023	-0.105047	0.875044	0.995377	PV Neurons	TRUE
4933424L21Rik	42.2589	1.12776	0.0566756	0.677264	PV Neurons	TRUE
4933425L06Rik	14.0346	0.14187	0.880212	0.995377	PV Neurons	TRUE
4933426B08Rik	22.0414	1.43603	0.114655	0.776927	PV Neurons	TRUE
4933427D06Rik	63.2956	0.24791	0.617427	0.96803	PV Neurons	TRUE
4933427D14Rik	7.13653	0.952439	0.598076	0.965571	PV Neurons	TRUE
4933427E13Rik	47.0276	-0.0904005	0.893648	0.995406	PV Neurons	TRUE
4933427G23Rik	15.0894	1.537	0.123325	0.789834	PV Neurons	TRUE
4933427I22Rik	4.88344	-1.66275	0.358298	0.919092	PV Neurons	TRUE
4933427J07Rik	1.32845	1.56469	0.516728	0.954795	PV Neurons	TRUE
4933428C19Rik	25.1314	-1.58864	0.0393047	0.633985	PV Neurons	TRUE
4933428G20Rik	11.2312	-0.797494	0.594098	0.965336	PV Neurons	TRUE
4933429O19Rik	4.49104	-4.13045	0.0262406	0.571864	PV Neurons	TRUE
4933430I17Rik	16.2489	-1.44891	0.147496	0.808926	PV Neurons	TRUE
4933431E20Rik	101.706	0.0870412	0.810403	0.993955	PV Neurons	TRUE
4933431K14Rik	5.22083	-2.51169	0.150954	0.813591	PV Neurons	TRUE
4933431K23Rik	71.0533	-0.334741	0.525985	0.955996	PV Neurons	TRUE
4933431M02Rik	7.13019	-0.882595	0.629482	0.969823	PV Neurons	TRUE
4933432G23Rik	1.78653	0.364895	0.875924	0.995377	PV Neurons	TRUE
4933432I03Rik	19.6317	0.856507	0.453763	0.939251	PV Neurons	TRUE
4933432I09Rik	5.59369	1.56827	0.336917	0.914159	PV Neurons	TRUE
4933432K03Rik	75.4048	-0.446691	0.397712	0.925616	PV Neurons	TRUE
4933433G15Rik	13.9041	-0.652541	0.66625	0.974409	PV Neurons	TRUE
4933433G19Rik	44.4635	0.439926	0.48624	0.949731	PV Neurons	TRUE
4933433H22Rik	4.94205	-1.33274	0.348007	0.915299	PV Neurons	TRUE
4933434E20Rik	55.25	1.00113	0.135079	0.800564	PV Neurons	TRUE
4933434P08Rik	2.10452	-0.140144	0.95245	0.998166	PV Neurons	TRUE
4933435E02Rik	4.06012	1.56467	0.440808	0.936734	PV Neurons	TRUE
4933435F18Rik	2.12554	2.21357	0.298634	0.905628	PV Neurons	TRUE
4933436E23Rik	2.75534	1.53967	0.467425	0.943436	PV Neurons	TRUE
4933436H12Rik	2.35417	-0.857815	0.629206	0.969823	PV Neurons	TRUE
4933436I20Rik	104.337	-0.100779	0.796278	0.993572	PV Neurons	TRUE
4933438A12Rik	7.7958	0.175802	0.904156	0.995565	PV Neurons	TRUE
4933438B17Rik	75.9753	-0.222525	0.721227	0.983095	PV Neurons	TRUE
4933439C10Rik	26.4156	1.56673	0.060103	0.684688	PV Neurons	TRUE
4933439K11Rik	24.3383	-0.282846	0.772996	0.991009	PV Neurons	TRUE
4933440M02Rik	24.9759	-0.184931	0.791003	0.993158	PV Neurons	TRUE
4933440N22Rik	4.45342	-4.07052	0.0149454	0.491332	PV Neurons	TRUE
5031415H12Rik	18.556	-0.324244	0.875085	0.995377	PV Neurons	TRUE
5031425E22Rik	360.134	-0.535001	0.0954726	0.756806	PV Neurons	TRUE
5031425F14Rik	5.20575	1.87517	0.371857	0.919092	PV Neurons	TRUE
5031434O11Rik	13.1487	-1.58415	0.306211	0.905628	PV Neurons	TRUE
5031439G07Rik	271.31	0.109019	0.697225	0.979239	PV Neurons	TRUE
5033404E19Rik	7.35283	-0.593807	0.632132	0.969823	PV Neurons	TRUE
5033417F24Rik	11.0979	-1.42504	0.566978	0.960793	PV Neurons	TRUE
5033421B08Rik	10.0708	0.0259533	0.983718	0.999747	PV Neurons	TRUE
5033426E14Rik	5.26828	0.190933	0.88899	0.995406	PV Neurons	TRUE
5033428I22Rik	8.559	-0.544997	0.637241	0.969823	PV Neurons	TRUE
5330406M23Rik	17.7489	1.60825	0.213551	0.866167	PV Neurons	TRUE
5330409N07Rik	4.96232	-1.65378	0.401048	0.926861	PV Neurons	TRUE
5330413P13Rik	12.2478	-0.039933	0.970815	0.999747	PV Neurons	TRUE
5330416C01Rik	97.5855	-0.00323134	0.993497	0.999747	PV Neurons	TRUE
5330417C22Rik	426.387	0.0320147	0.885491	0.995377	PV Neurons	TRUE
5330431K02Rik	10.0342	1.98035	0.172253	0.83731	PV Neurons	TRUE
5330434G04Rik	758.242	0.134744	0.550222	0.960793	PV Neurons	TRUE
5330437M03Rik	4.55836	-0.228765	0.912102	0.996229	PV Neurons	TRUE
5330438D12Rik	7.21997	2.43689	0.0982431	0.758607	PV Neurons	TRUE
5330439A09Rik	4.75722	-0.321529	0.858383	0.995377	PV Neurons	TRUE
5330439K02Rik	15.9122	0.550248	0.642441	0.971283	PV Neurons	TRUE
5330439M10Rik	9.64554	-4.93656	0.00376357	0.324591	PV Neurons	TRUE
5430400D12Rik	6.04845	1.9425	0.292947	0.905127	PV Neurons	TRUE
5430401F13Rik	13.4189	2.24676	0.0662736	0.705938	PV Neurons	TRUE
5430401H09Rik	5.90068	0.0559505	0.972831	0.999747	PV Neurons	TRUE
5430402P08Rik	6.71119	-1.70671	0.137011	0.801748	PV Neurons	TRUE
5430403G16Rik	48.1424	1.52557	0.0522033	0.674388	PV Neurons	TRUE
5430403N17Rik	4.65684	2.52024	0.140042	0.802414	PV Neurons	TRUE
5430405H02Rik	20.5218	-0.160494	0.879148	0.995377	PV Neurons	TRUE
5430416N02Rik	25.9963	0.649272	0.419482	0.933996	PV Neurons	TRUE
5430425E15Rik	13.2465	2.82203	0.0854184	0.732934	PV Neurons	TRUE
5430427O19Rik	7.09097	0.11001	0.932917	0.996482	PV Neurons	TRUE
5430431A17Rik	21.9931	-1.67836	0.118585	0.783953	PV Neurons	TRUE
5430434F05Rik	16.3784	-2.66998	0.0473832	0.657702	PV Neurons	TRUE
5430434I15Rik	9.73611	0.293983	0.763849	0.990171	PV Neurons	TRUE
5430437J10Rik	53.92	-1.73457	0.00726763	0.395908	PV Neurons	TRUE
5430440P10Rik	10.0927	-1.28074	0.423278	0.933996	PV Neurons	TRUE
5530401A14Rik	30.3295	3.13105	0.00231809	0.271157	PV Neurons	TRUE
5530601H04Rik	69.3088	-0.807209	0.0991612	0.760288	PV Neurons	TRUE
5730403I07Rik	15.1067	-1.18014	0.239714	0.879916	PV Neurons	TRUE
5730405O15Rik	23.6093	0.0251052	0.977251	0.999747	PV Neurons	TRUE
5730408A14Rik	13.749	2.08032	0.179847	0.844523	PV Neurons	TRUE
5730409E04Rik	277.329	-0.586062	0.03299	0.607354	PV Neurons	TRUE
5730412P04Rik	5.67981	0.691742	0.716775	0.982015	PV Neurons	TRUE
5730419F03Rik	3.21743	2.01341	0.311486	0.906785	PV Neurons	TRUE
5730420D15Rik	4.29369	1.03381	0.555438	0.960793	PV Neurons	TRUE
5730437C11Rik	10.7598	-2.25358	0.210623	0.864288	PV Neurons	TRUE
5730455P16Rik	185.457	0.435404	0.218584	0.868705	PV Neurons	TRUE
5730480H06Rik	60.8132	-0.821365	0.158102	0.822949	PV Neurons	TRUE
5730507C01Rik	7.6531	0.299965	0.869412	0.995377	PV Neurons	TRUE
5730522E02Rik	665.022	-0.0378233	0.849952	0.995364	PV Neurons	TRUE
5830408C22Rik	6.10754	4.69286	0.00267582	0.286671	PV Neurons	TRUE
5830411N06Rik	20.6854	0.590709	0.458407	0.941132	PV Neurons	TRUE
5830416I19Rik	14.6577	-0.00468018	0.996248	0.999747	PV Neurons	TRUE
5830417I10Rik	36.4806	0.188116	0.78152	0.991795	PV Neurons	TRUE
5830428M24Rik	3.6525	-0.556431	0.754865	0.989697	PV Neurons	TRUE
5830432E09Rik	19.2737	-0.0884676	0.940057	0.997184	PV Neurons	TRUE
5830444B04Rik	18.078	2.91299	0.0141963	0.488194	PV Neurons	TRUE
5830444F18Rik	10.9487	1.31728	0.408714	0.930677	PV Neurons	TRUE
5830462I19Rik	25.6931	-3.96073	0.000385484	0.137314	PV Neurons	TRUE
5930403N24Rik	5.18066	-0.258321	0.859618	0.995377	PV Neurons	TRUE
5930430L01Rik	12.0171	1.22429	0.426952	0.933996	PV Neurons	TRUE
5930435M05Rik	5.7334	-1.58292	0.277645	0.90087	PV Neurons	TRUE
5930438M14Rik	1.59948	-0.743497	0.759297	0.989697	PV Neurons	TRUE
6030407O03Rik	65.6791	0.38926	0.337824	0.914159	PV Neurons	TRUE
6030440G07Rik	8.67986	-1.02881	0.355799	0.918358	PV Neurons	TRUE
6030442K20Rik	11.8261	-2.55644	0.0512328	0.669292	PV Neurons	TRUE
6030443J06Rik	111.779	0.513701	0.189423	0.850691	PV Neurons	TRUE
6030452D12Rik	6.71402	-2.01433	0.130354	0.796598	PV Neurons	TRUE
6030458C11Rik	93.1164	-0.126243	0.734455	0.985636	PV Neurons	TRUE
6030468B19Rik	3.6666	0.659507	0.703896	0.9802	PV Neurons	TRUE
6030498E09Rik	40.8566	-0.649555	0.30185	0.905628	PV Neurons	TRUE
6230400D17Rik	9.71726	-2.04284	0.217265	0.86818	PV Neurons	TRUE
6330403K07Rik	51.5697	0.167601	0.73139	0.985478	PV Neurons	TRUE
6330403L08Rik	81.2379	-0.247116	0.536712	0.9575	PV Neurons	TRUE
6330409D20Rik	6.63271	0.0935652	0.956294	0.99876	PV Neurons	TRUE
6330411D24Rik	3394.7	0.137963	0.417467	0.933996	PV Neurons	TRUE
6330415B21Rik	36.0792	0.628729	0.476308	0.946737	PV Neurons	TRUE
6330415G19Rik	14.1109	4.5722	0.00079835	0.176197	PV Neurons	TRUE
6330419E04Rik	13.2721	-3.66139	0.0165129	0.509374	PV Neurons	TRUE
6330549D23Rik	3.30436	-0.426316	0.819685	0.993955	PV Neurons	TRUE
6330562C20Rik	3.2695	-0.527243	0.793409	0.993388	PV Neurons	TRUE
6330576A10Rik	200.539	0.471504	0.31324	0.906847	PV Neurons	TRUE
6430511E19Rik	12.5231	2.67077	0.0775406	0.723746	PV Neurons	TRUE
6430548M08Rik	1140.21	-0.232039	0.122568	0.789144	PV Neurons	TRUE
6430550D23Rik	12.7473	0.449768	0.722233	0.983323	PV Neurons	TRUE
6430553K19Rik	21.4817	0.556826	0.483763	0.949395	PV Neurons	TRUE
6430571L13Rik	24.4961	-0.96263	0.254152	0.886619	PV Neurons	TRUE
6430573P05Rik	6.70158	-3.94111	0.0377869	0.628245	PV Neurons	TRUE
6430584L05Rik	14.3913	0.322699	0.774273	0.991027	PV Neurons	TRUE
6430590A07Rik	33.7025	0.820743	0.309633	0.906344	PV Neurons	TRUE
6430628N08Rik	4.377	-0.191046	0.89334	0.995406	PV Neurons	TRUE
6430710C18Rik	49.7775	0.58675	0.217	0.86818	PV Neurons	TRUE
6530401F13Rik	48.1632	0.299302	0.636889	0.969823	PV Neurons	TRUE
6530402F18Rik	27.5737	-0.0898674	0.926998	0.996482	PV Neurons	TRUE
6530403H02Rik	125.304	-0.0601566	0.886593	0.995377	PV Neurons	TRUE
6530409C15Rik	50.1665	0.0174439	0.980298	0.999747	PV Neurons	TRUE
6530411M01Rik	50.8192	-0.864996	0.328841	0.912121	PV Neurons	TRUE
6530413G14Rik	6.08685	-1.89318	0.152682	0.815571	PV Neurons	TRUE
6720427I07Rik	54.819	-1.20092	0.0609539	0.686151	PV Neurons	TRUE
6720468P15Rik	9.47039	-0.993143	0.426048	0.933996	PV Neurons	TRUE
6720489N17Rik	26.8034	2.12731	0.0614139	0.68897	PV Neurons	TRUE
6820402A03Rik	17.8389	-0.378473	0.772214	0.990715	PV Neurons	TRUE
6820408C15Rik	28.9108	-0.983102	0.214811	0.867077	PV Neurons	TRUE
6820426E19Rik	3.0184	1.26783	0.41866	0.933996	PV Neurons	TRUE
6820431F20Rik	90.0732	-0.617532	0.328698	0.912121	PV Neurons	TRUE
7420701I03Rik	61.9606	-0.239947	0.667156	0.974409	PV Neurons	TRUE
7530416G11Rik	1.57407	1.68351	0.4959	0.950197	PV Neurons	TRUE
7530428D23Rik	10.4417	2.14745	0.0487936	0.659872	PV Neurons	TRUE
7630403G23Rik	6.19898	2.76923	0.102256	0.762876	PV Neurons	TRUE
8030423F21Rik	8.79716	1.94984	0.0824274	0.729634	PV Neurons	TRUE
8030442B05Rik	31.5244	1.36891	0.0897596	0.74458	PV Neurons	TRUE
8030443G20Rik	14.4788	-0.484013	0.612767	0.96803	PV Neurons	TRUE
8030445P17Rik	97.015	0.768336	0.101918	0.762876	PV Neurons	TRUE
8030451A03Rik	36.0355	0.280382	0.613993	0.96803	PV Neurons	TRUE
8030451O07Rik	30.5918	0.897877	0.337672	0.914159	PV Neurons	TRUE
8030462N17Rik	419.622	-0.0118693	0.949678	0.997784	PV Neurons	TRUE
8430419K02Rik	10.0849	-0.301869	0.808746	0.993955	PV Neurons	TRUE
8430422H06Rik	31.0349	-1.53745	0.0865231	0.735484	PV Neurons	TRUE
8430426J06Rik	33.1724	1.00749	0.128711	0.795004	PV Neurons	TRUE
8430429K09Rik	55.1118	0.695038	0.205235	0.858778	PV Neurons	TRUE
8430430B14Rik	51.0908	-0.643929	0.439413	0.936734	PV Neurons	TRUE
8430436N08Rik	8.51781	1.4767	0.286849	0.903143	PV Neurons	TRUE
8430437L04Rik	10.5702	0.47858	0.723621	0.983451	PV Neurons	TRUE
9030404E10Rik	24.0284	1.73714	0.0603886	0.685411	PV Neurons	TRUE
9030407P20Rik	9.47178	-2.64373	0.0746289	0.721723	PV Neurons	TRUE
9030612E09Rik	5.63082	-2.00359	0.241888	0.8824	PV Neurons	TRUE
9030616G12Rik	3.88378	-1.19355	0.527735	0.956118	PV Neurons	TRUE
9030619P08Rik	2.9359	2.24675	0.273422	0.897494	PV Neurons	TRUE
9030622O22Rik	60.8631	-0.0157996	0.980522	0.999747	PV Neurons	TRUE
9030624G23Rik	5.66941	-1.80624	0.360035	0.919092	PV Neurons	TRUE
9030625G05Rik	2.35774	-0.770489	0.727811	0.984887	PV Neurons	TRUE
9130002K18Rik	10.4985	-1.11121	0.465263	0.943037	PV Neurons	TRUE
9130015L21Rik	6.64566	2.10505	0.0763989	0.723746	PV Neurons	TRUE
9130019O22Rik	9.31238	1.09607	0.503469	0.951579	PV Neurons	TRUE
9130019P16Rik	42.2876	-0.458733	0.463689	0.942296	PV Neurons	TRUE
9130023H24Rik	8.88304	1.99053	0.203056	0.858506	PV Neurons	TRUE
9130024F11Rik	114.347	0.518276	0.28282	0.903143	PV Neurons	TRUE
9130204K15Rik	33.9524	-0.294658	0.615756	0.96803	PV Neurons	TRUE
9130209A04Rik	6.23729	4.04724	0.00758097	0.395995	PV Neurons	TRUE
9130213A22Rik	5.75031	-0.0358545	0.985139	0.999747	PV Neurons	TRUE
9130221F21Rik	7.50624	0.0302533	0.98456	0.999747	PV Neurons	TRUE
9130221H12Rik	4.82392	-3.33546	0.0863767	0.735115	PV Neurons	TRUE
9130227L01Rik	25.0719	0.0839037	0.931817	0.996482	PV Neurons	TRUE
9130230L23Rik	15.8946	-0.790717	0.401749	0.926861	PV Neurons	TRUE
9130401M01Rik	28.6128	0.757847	0.438982	0.936734	PV Neurons	TRUE
9130409I23Rik	10.2608	0.426621	0.740166	0.987735	PV Neurons	TRUE
9130410C08Rik	14.7778	0.131132	0.888079	0.995406	PV Neurons	TRUE
9230009I02Rik	8.4191	1.42801	0.373954	0.919092	PV Neurons	TRUE
9230020A06Rik	206.932	-0.0484517	0.953726	0.998435	PV Neurons	TRUE
9230102K24Rik	6.4273	-0.0396171	0.976767	0.999747	PV Neurons	TRUE
9230106D20Rik	10.8939	-3.59689	0.0195055	0.534172	PV Neurons	TRUE
9230109A22Rik	34.3545	1.86116	0.0025678	0.284728	PV Neurons	TRUE
9230112D13Rik	6.72068	1.38028	0.37185	0.919092	PV Neurons	TRUE
9230112E08Rik	20.6898	-0.0187244	0.983148	0.999747	PV Neurons	TRUE
9230112J17Rik	11.0371	-0.0995056	0.954143	0.998471	PV Neurons	TRUE
9230114K14Rik	64.5602	0.620787	0.373473	0.919092	PV Neurons	TRUE
9230116L04Rik	7.67017	-0.285133	0.878853	0.995377	PV Neurons	TRUE
9330020H09Rik	3.8022	-0.867255	0.674064	0.974566	PV Neurons	TRUE
9330102E08Rik	96.6114	-0.581069	0.209003	0.86323	PV Neurons	TRUE
9330104G04Rik	11.1878	2.08556	0.114549	0.776927	PV Neurons	TRUE
9330111N05Rik	82.0373	0.966251	0.0415246	0.639245	PV Neurons	TRUE
9330117O12Rik	23.3877	-0.076794	0.91422	0.996229	PV Neurons	TRUE
9330121K16Rik	23.022	1.76378	0.088804	0.742698	PV Neurons	TRUE
9330136K24Rik	19.2049	-0.171261	0.874627	0.995377	PV Neurons	TRUE
9330154J02Rik	11.0961	1.3059	0.17339	0.839082	PV Neurons	TRUE
9330158H04Rik	94.0183	-0.413458	0.352085	0.917101	PV Neurons	TRUE
9330159F19Rik	149.541	0.396125	0.336222	0.914159	PV Neurons	TRUE
9330159M07Rik	37.6991	0.388373	0.62175	0.968052	PV Neurons	TRUE
9330162012Rik	9.7129	0.312472	0.798001	0.993576	PV Neurons	TRUE
9330162G02Rik	648.897	0.0035738	0.987217	0.999747	PV Neurons	TRUE
9330175E14Rik	4.87681	0.513867	0.760177	0.989697	PV Neurons	TRUE
9330175M20Rik	59.6392	-0.640425	0.361469	0.919092	PV Neurons	TRUE
9330178D15Rik	17.7726	-0.818634	0.467338	0.943436	PV Neurons	TRUE
9330179D12Rik	37.0755	-0.0698977	0.927047	0.996482	PV Neurons	TRUE
9330182L06Rik	776.984	-0.355577	0.10036	0.760288	PV Neurons	TRUE
9330185C12Rik	166.031	1.23655	0.0975452	0.758607	PV Neurons	TRUE
9330188P03Rik	37.4838	-0.329988	0.582588	0.963131	PV Neurons	TRUE
9330198I05Rik	10.6334	-0.918378	0.560959	0.960793	PV Neurons	TRUE
9330198N18Rik	41.5249	0.718626	0.319638	0.907013	PV Neurons	TRUE
9330199G10Rik	14.8711	0.361757	0.716858	0.982015	PV Neurons	TRUE
9430007A20Rik	8.64639	1.35825	0.379659	0.921474	PV Neurons	TRUE
9430014N10Rik	13.3527	0.942358	0.296173	0.905127	PV Neurons	TRUE
9430015G10Rik	110.649	-0.17412	0.644011	0.971378	PV Neurons	TRUE
9430021M05Rik	15.234	-0.174081	0.852101	0.995364	PV Neurons	TRUE
9430037G07Rik	15.0937	0.412381	0.757244	0.989697	PV Neurons	TRUE
9430038I01Rik	18.1655	-1.49233	0.0802046	0.727224	PV Neurons	TRUE
9430041J12Rik	65.6334	-0.43127	0.257217	0.887886	PV Neurons	TRUE
9430065F17Rik	13.8984	1.75811	0.109744	0.775263	PV Neurons	TRUE
9430078K24Rik	6.2512	-0.118139	0.941623	0.997461	PV Neurons	TRUE
9430091E24Rik	63.3294	0.251863	0.652826	0.97224	PV Neurons	TRUE
9530002B09Rik	1.32099	1.66274	0.490688	0.94993	PV Neurons	TRUE
9530018F02Rik	5.13707	-3.50897	0.0907221	0.744836	PV Neurons	TRUE
9530020I12Rik	6.28182	2.26644	0.167478	0.829346	PV Neurons	TRUE
9530026F06Rik	4.94916	1.1039	0.495985	0.950197	PV Neurons	TRUE
9530026P05Rik	359.083	0.720842	0.00303134	0.302121	PV Neurons	TRUE
9530036O11Rik	442.875	0.00350179	0.987774	0.999747	PV Neurons	TRUE
9530051G07Rik	27.6774	-1.05209	0.233073	0.877887	PV Neurons	TRUE
9530052E02Rik	155.087	-0.254733	0.508239	0.952417	PV Neurons	TRUE
9530053A07Rik	16.3367	-0.968846	0.159389	0.822949	PV Neurons	TRUE
9530056E24Rik	9.85432	-0.351549	0.810022	0.993955	PV Neurons	TRUE
9530059O14Rik	777.795	0.309956	0.213299	0.865713	PV Neurons	TRUE
9530062K07Rik	7.02216	-0.197232	0.914464	0.996229	PV Neurons	TRUE
9530068E07Rik	128.156	-0.569933	0.109079	0.775263	PV Neurons	TRUE
9530077C05Rik	14.4301	-0.515399	0.631294	0.969823	PV Neurons	TRUE
9530080O11Rik	6.0282	1.50961	0.447845	0.93801	PV Neurons	TRUE
9530082P21Rik	9.73031	-0.765769	0.500429	0.951202	PV Neurons	TRUE
9530085L11Rik	18.1121	-1.43799	0.175506	0.840613	PV Neurons	TRUE
9530086O07Rik	18.2258	1.08913	0.370721	0.919092	PV Neurons	TRUE
9630001P10Rik	3.40232	1.70673	0.434071	0.935746	PV Neurons	TRUE
9630002D21Rik	345.611	0.189413	0.438091	0.936716	PV Neurons	TRUE
9630010A21Rik	24.1934	1.40507	0.199797	0.856387	PV Neurons	TRUE
9630014M24Rik	264.649	0.0244797	0.938099	0.997091	PV Neurons	TRUE
9630015K15Rik	28.2879	-0.116436	0.905116	0.995565	PV Neurons	TRUE
9630028B13Rik	6.54504	-3.51362	0.0346358	0.611892	PV Neurons	TRUE
9630028H03Rik	62.2733	-0.0682727	0.889761	0.995406	PV Neurons	TRUE
9630028I04Rik	6.64146	2.94618	0.0362908	0.623671	PV Neurons	TRUE
9630041A04Rik	39.5337	-0.454048	0.521891	0.955141	PV Neurons	TRUE
9630050E16Rik	15.8872	-1.15448	0.39377	0.925165	PV Neurons	TRUE
9830132P13Rik	9.28972	-0.00864386	0.994463	0.999747	PV Neurons	TRUE
9830144P21Rik	8.27604	-2.22814	0.16944	0.831511	PV Neurons	TRUE
9830166K06Rik	5.21329	0.0679508	0.964266	0.999747	PV Neurons	TRUE
9930012K11Rik	11.7471	1.94751	0.195744	0.855017	PV Neurons	TRUE
9930014A18Rik	7.93859	-1.98222	0.170972	0.834841	PV Neurons	TRUE
9930017N22Rik	17.4042	1.88952	0.192715	0.852833	PV Neurons	TRUE
9930021J03Rik	394.036	0.0176665	0.934587	0.996482	PV Neurons	TRUE
9930038B18Rik	8.29849	1.43286	0.201865	0.857663	PV Neurons	TRUE
9930104L06Rik	31.4579	-0.102687	0.902638	0.995565	PV Neurons	TRUE
A030001D20Rik	14.2968	0.76761	0.618854	0.96803	PV Neurons	TRUE
A130010J15Rik	8.14786	4.11473	0.0111232	0.459135	PV Neurons	TRUE
A130014A01Rik	7.94089	0.159318	0.927074	0.996482	PV Neurons	TRUE
A130030D18Rik	8.10753	-1.19513	0.311309	0.906785	PV Neurons	TRUE
A130050O07Rik	14.4615	2.5634	0.0676955	0.707526	PV Neurons	TRUE
A130071D04Rik	5.70405	-1.1672	0.523883	0.955554	PV Neurons	TRUE
A1bg	10.2983	2.7163	0.0312269	0.601996	PV Neurons	TRUE
A1cf	14.514	-1.11437	0.184611	0.847987	PV Neurons	TRUE
A230001M10Rik	78.9019	-0.252116	0.652305	0.97203	PV Neurons	TRUE
A230004M16Rik	135.585	0.683662	0.0539433	0.676591	PV Neurons	TRUE
A230006K03Rik	547.066	0.192202	0.401648	0.926861	PV Neurons	TRUE
A230051N06Rik	13.8755	1.53656	0.32133	0.908181	PV Neurons	TRUE
A230056P14Rik	108.397	-0.789499	0.0456307	0.655753	PV Neurons	TRUE
A230057D06Rik	1524.75	-0.269399	0.0983251	0.758607	PV Neurons	TRUE
A230072C01Rik	33.2447	-1.03936	0.199481	0.856387	PV Neurons	TRUE
A230072E10Rik	33.496	0.302682	0.669372	0.974566	PV Neurons	TRUE
A230077H06Rik	152.842	-0.214316	0.571051	0.961089	PV Neurons	TRUE
A230081H15Rik	8.10494	-1.70145	0.333361	0.914159	PV Neurons	TRUE
A230083G16Rik	20.8072	0.916445	0.340539	0.914159	PV Neurons	TRUE
A230087F16Rik	11.8468	-0.69733	0.603336	0.966451	PV Neurons	TRUE
A230098N10Rik	6.27646	2.57155	0.138259	0.801928	PV Neurons	TRUE
A230103J11Rik	23.2426	0.382219	0.67468	0.974566	PV Neurons	TRUE
A230103L15Rik	94.6254	0.102248	0.793138	0.993283	PV Neurons	TRUE
A230103O09Rik	15.1716	-0.38797	0.620521	0.96803	PV Neurons	TRUE
A230107N01Rik	2.924	-0.757741	0.718418	0.98265	PV Neurons	TRUE
A230108P19Rik	39.1867	-0.01245	0.985023	0.999747	PV Neurons	TRUE
A26c2	12.2737	0.166759	0.860614	0.995377	PV Neurons	TRUE
A2m	22.2694	-0.489864	0.541413	0.959348	PV Neurons	TRUE
A2ml1	22.9082	-1.63516	0.112131	0.775263	PV Neurons	TRUE
A330008L17Rik	143.196	-0.600836	0.129916	0.795617	PV Neurons	TRUE
A330015K06Rik	58.0116	-0.0381199	0.938959	0.997184	PV Neurons	TRUE
A330023F24Rik	1033.72	-0.185506	0.289386	0.90408	PV Neurons	TRUE
A330033J07Rik	76.0247	0.617501	0.0948441	0.756256	PV Neurons	TRUE
A330040F15Rik	15.729	1.99927	0.0194037	0.534172	PV Neurons	TRUE
A330041J22Rik	6.30047	-0.959302	0.622039	0.968285	PV Neurons	TRUE
A330044P14Rik	8.65483	-0.958851	0.477583	0.947323	PV Neurons	TRUE
A330049N07Rik	56.5032	0.198742	0.744343	0.988407	PV Neurons	TRUE
A330069K06Rik	47.7682	0.18186	0.767318	0.990171	PV Neurons	TRUE
A330072L02Rik	35.0798	-0.112382	0.851917	0.995364	PV Neurons	TRUE
A330074H02Rik	13.3705	-1.62747	0.29236	0.905127	PV Neurons	TRUE
A330074K22Rik	169.464	0.23856	0.409621	0.931355	PV Neurons	TRUE
A330076C08Rik	8.25123	2.22758	0.0875645	0.739348	PV Neurons	TRUE
A330076H08Rik	670.706	-0.0436939	0.834352	0.995009	PV Neurons	TRUE
A330084C13Rik	2.87512	-0.688114	0.735361	0.985636	PV Neurons	TRUE
A330093E20Rik	185.662	0.3683	0.335224	0.914159	PV Neurons	TRUE
A330094K24Rik	17.141	1.63866	0.20431	0.858778	PV Neurons	TRUE
A330102I10Rik	348.515	0.139916	0.615004	0.96803	PV Neurons	TRUE
A3galt2	3.90112	-0.886653	0.574527	0.961626	PV Neurons	TRUE
A430005L14Rik	15.732	-1.95708	0.108305	0.774911	PV Neurons	TRUE
A430010J10Rik	81.8233	0.274059	0.673144	0.974566	PV Neurons	TRUE
A430027H14Rik	9.06575	-1.50628	0.374767	0.919092	PV Neurons	TRUE
A430033K04Rik	50.3905	-0.462213	0.487934	0.94993	PV Neurons	TRUE
A430048G15Rik	11.5866	0.924801	0.41505	0.933712	PV Neurons	TRUE
A430057M04Rik	7.59333	-6.16676	3.61394e-05	0.057109	PV Neurons	TRUE
A430073D23Rik	6.53392	-1.36093	0.253168	0.886191	PV Neurons	TRUE
A430078I02Rik	7.44641	-3.80358	0.00452167	0.343662	PV Neurons	TRUE
A430093F15Rik	13.6442	-0.207221	0.80224	0.993576	PV Neurons	TRUE
A430108G06Rik	4.04887	-3.9843	0.0461658	0.655753	PV Neurons	TRUE
A430110C17Rik	10.8568	1.64384	0.192295	0.852833	PV Neurons	TRUE
A4galt	8.40824	-0.253684	0.808665	0.993955	PV Neurons	TRUE
A4gnt	2.96427	-2.42004	0.281366	0.903143	PV Neurons	TRUE
A530013C23Rik	42.5084	0.464327	0.401087	0.926861	PV Neurons	TRUE
A530016L24Rik	19.9761	-0.372226	0.712215	0.981241	PV Neurons	TRUE
A530017D24Rik	36.0091	-0.344147	0.618144	0.96803	PV Neurons	TRUE
A530021J07Rik	67.9049	0.326479	0.546756	0.960343	PV Neurons	TRUE
A530046M15Rik	9.3819	4.75598	0.000578931	0.165076	PV Neurons	TRUE
A530053G22Rik	27.4513	0.32039	0.628778	0.969823	PV Neurons	TRUE
A530058N18Rik	380.854	0.0559505	0.802846	0.993576	PV Neurons	TRUE
A530064D06Rik	4.13688	-0.773539	0.670749	0.974566	PV Neurons	TRUE
A530064N14Rik	13.7536	0.890246	0.468773	0.943838	PV Neurons	TRUE
A530065N20Rik	38.8417	0.636472	0.263589	0.889822	PV Neurons	TRUE
A530072M11Rik	69.8121	1.09535	0.0626791	0.693318	PV Neurons	TRUE
A530076I17Rik	5.22168	0.0339414	0.981186	0.999747	PV Neurons	TRUE
A530083I20Rik	4.84533	1.59301	0.351904	0.917037	PV Neurons	TRUE
A630001G21Rik	30.9848	-0.683168	0.217574	0.86818	PV Neurons	TRUE
A630010A05Rik	17.2717	0.405745	0.655092	0.973163	PV Neurons	TRUE
A630012P03Rik	2.13509	1.0603	0.634085	0.969823	PV Neurons	TRUE
A630023A22Rik	5.5448	0.902217	0.521359	0.955141	PV Neurons	TRUE
A630023P12Rik	2.13818	0.186322	0.932365	0.996482	PV Neurons	TRUE
A630031M04Rik	15.4666	-1.91091	0.0324503	0.60634	PV Neurons	TRUE
A630036G19Rik	71.9706	-0.629556	0.316303	0.906851	PV Neurons	TRUE
A630072M18Rik	9.20643	-0.134567	0.906725	0.995565	PV Neurons	TRUE
A630073D07Rik	3.48901	-1.68105	0.285851	0.903143	PV Neurons	TRUE
A630089N07Rik	147.081	0.0914097	0.86832	0.995377	PV Neurons	TRUE
A630091E08Rik	9.33559	0.5162	0.597923	0.965571	PV Neurons	TRUE
A630095N17Rik	7.47596	1.95311	0.112891	0.776095	PV Neurons	TRUE
A730004F24Rik	15.5618	0.00754244	0.993577	0.999747	PV Neurons	TRUE
A730006G06Rik	6.53694	-0.868124	0.415873	0.933918	PV Neurons	TRUE
A730013G03Rik	1.03161	0.56908	0.826033	0.994376	PV Neurons	TRUE
A730017L22Rik	21.1802	-0.331007	0.782184	0.991795	PV Neurons	TRUE
A730018C14Rik	52.2268	0.0127306	0.982746	0.999747	PV Neurons	TRUE
A730020E08Rik	35.127	1.00626	0.314304	0.906847	PV Neurons	TRUE
A730020M07Rik	2.94439	-1.01403	0.625223	0.968992	PV Neurons	TRUE
A730032A03Rik	4.34211	-1.28775	0.427125	0.933996	PV Neurons	TRUE
A730045E13Rik	3.8749	-0.973069	0.607877	0.967561	PV Neurons	TRUE
A730056A06Rik	38.5314	-0.511701	0.433021	0.935712	PV Neurons	TRUE
A730060N03Rik	694.231	-0.0442404	0.861152	0.995377	PV Neurons	TRUE
A730063M14Rik	8.8539	-1.10241	0.401132	0.926861	PV Neurons	TRUE
A730065G17Rik	10.9588	0.832004	0.505441	0.952005	PV Neurons	TRUE
A730081D07Rik	170.272	0.127229	0.697407	0.979296	PV Neurons	TRUE
A730082K24Rik	8.20621	-0.860341	0.394594	0.925165	PV Neurons	TRUE
A730085K08Rik	18.4699	1.83146	0.0694218	0.713267	PV Neurons	TRUE
A730098A19Rik	6.96198	-1.46879	0.287923	0.903143	PV Neurons	TRUE
A830008E24Rik	29.9853	-0.316312	0.69649	0.979239	PV Neurons	TRUE
A830009L08Rik	12.1396	-0.208249	0.835514	0.995009	PV Neurons	TRUE
A830012C17Rik	28.1403	1.56553	0.0330899	0.607354	PV Neurons	TRUE
A830018L16Rik	1058.41	0.380301	0.0109953	0.458033	PV Neurons	TRUE
A830019L24Rik	11.0515	-3.60984	0.00701259	0.392585	PV Neurons	TRUE
A830019P07Rik	39.0391	0.816027	0.23218	0.877847	PV Neurons	TRUE
A830031A19Rik	25.8373	-0.793129	0.256177	0.887886	PV Neurons	TRUE
A830035A12Rik	9.75506	-0.272352	0.835186	0.995009	PV Neurons	TRUE
A830036E02Rik	36.5477	0.282807	0.772561	0.990772	PV Neurons	TRUE
A830052D11Rik	20.122	-0.193169	0.816958	0.993955	PV Neurons	TRUE
A830073O21Rik	27.5512	-0.379913	0.691655	0.978032	PV Neurons	TRUE
A830082K12Rik	314.527	0.476759	0.0909587	0.744836	PV Neurons	TRUE
A830082N09Rik	54.715	0.936433	0.250239	0.885831	PV Neurons	TRUE
A830092H15Rik	10.2603	-0.558718	0.736534	0.986271	PV Neurons	TRUE
A930001A20Rik	4.69253	-0.866304	0.554638	0.960793	PV Neurons	TRUE
A930001C03Rik	19.7948	-0.661455	0.58267	0.963131	PV Neurons	TRUE
A930001M01Rik	4.74227	0.610511	0.734893	0.985636	PV Neurons	TRUE
A930002C04Rik	8.4863	0.632484	0.651542	0.971929	PV Neurons	TRUE
A930003A15Rik	4.73199	4.23285	0.0413492	0.639245	PV Neurons	TRUE
A930004D18Rik	23.5263	1.00438	0.343049	0.914159	PV Neurons	TRUE
A930004J17Rik	24.8417	0.852576	0.394121	0.925165	PV Neurons	TRUE
A930005H10Rik	19.5595	1.53112	0.192739	0.852833	PV Neurons	TRUE
A930006I01Rik	8.54008	0.60862	0.589835	0.964561	PV Neurons	TRUE
A930006L05Rik	21.1043	0.308499	0.869654	0.995377	PV Neurons	TRUE
A930007I19Rik	52.7107	-1.38176	0.0179682	0.524713	PV Neurons	TRUE
A930014D07Rik	4.5806	-0.218858	0.893003	0.995406	PV Neurons	TRUE
A930015D03Rik	224.602	-0.152647	0.673358	0.974566	PV Neurons	TRUE
A930017M01Rik	222.801	-0.657102	0.0101363	0.444852	PV Neurons	TRUE
A930027H12Rik	3.35782	1.46248	0.481746	0.949154	PV Neurons	TRUE
A930029G22Rik	63.7879	1.47651	0.0120664	0.466264	PV Neurons	TRUE
A930031H19Rik	5.41542	-0.218666	0.890805	0.995406	PV Neurons	TRUE
A930036I15Rik	12.7084	2.07612	0.100126	0.760288	PV Neurons	TRUE
A930037H05Rik	15.7117	2.46853	0.0178738	0.523481	PV Neurons	TRUE
A930038B10Rik	5.79346	0.33103	0.8445	0.995364	PV Neurons	TRUE
AA386476	14.295	-0.133446	0.922797	0.996482	PV Neurons	TRUE
AA387883	6.69344	3.4619	0.0252272	0.567995	PV Neurons	TRUE
AA388235	10.548	-2.77553	0.113758	0.776927	PV Neurons	TRUE
AA414768	9.03301	-1.25285	0.424721	0.933996	PV Neurons	TRUE
AA465934	9.34829	0.912444	0.549195	0.960793	PV Neurons	TRUE
AA474408	54.4348	0.377368	0.545738	0.960343	PV Neurons	TRUE
AA545190	1.71047	-0.0915499	0.970939	0.999747	PV Neurons	TRUE
AA792892	13.3048	1.64353	0.473754	0.945742	PV Neurons	TRUE
AA986860	18.6527	0.337599	0.778974	0.991394	PV Neurons	TRUE
AB124611	16.2339	0.568897	0.58446	0.963519	PV Neurons	TRUE
AC099699.1	8.43159	-2.22024	0.179247	0.844172	PV Neurons	TRUE
AC103362.1	45.3203	0.220593	0.697281	0.979239	PV Neurons	TRUE
AC106834.1	52.6596	-1.0186	0.123101	0.789834	PV Neurons	TRUE
AC107792.1	3.89243	-1.80103	0.354853	0.918288	PV Neurons	TRUE
AC109619.1	11.671	-0.248316	0.792741	0.993158	PV Neurons	TRUE
AC112683.2	8.16874	-1.87611	0.141308	0.802725	PV Neurons	TRUE
AC114824.1	8.8025	0.560252	0.591938	0.964981	PV Neurons	TRUE
AC115893.1	5.2728	0.239326	0.859163	0.995377	PV Neurons	TRUE
AC117248.1	13.4897	1.50923	0.146769	0.80859	PV Neurons	TRUE
AC122821.1	2.47217	-1.16789	0.614924	0.96803	PV Neurons	TRUE
AC124413.1	6.47413	1.30564	0.431722	0.935048	PV Neurons	TRUE
AC124502.1	5.56983	3.04758	0.102959	0.763522	PV Neurons	TRUE
AC124756.1	16.0367	-2.92744	0.00129721	0.21673	PV Neurons	TRUE
AC124764.1	1.28327	0.880535	0.736782	0.986461	PV Neurons	TRUE
AC125126.1	15.3259	-0.0182884	0.989128	0.999747	PV Neurons	TRUE
AC132307.1	26.8666	1.07894	0.25389	0.886317	PV Neurons	TRUE
AC133946.1	3.3156	-0.63984	0.679357	0.975894	PV Neurons	TRUE
AC137513.1	10.2911	2.21087	0.126317	0.791556	PV Neurons	TRUE
AC140192.1	18.8048	-0.49932	0.53633	0.957039	PV Neurons	TRUE
AC142100.1	31.8513	0.7076	0.294343	0.905127	PV Neurons	TRUE
AC150683.1	17.7862	0.515521	0.545101	0.960343	PV Neurons	TRUE
AC153579.1	12.7151	0.33624	0.781932	0.991795	PV Neurons	TRUE
AC154200.1	35.7701	-0.777576	0.270807	0.894755	PV Neurons	TRUE
AC154542.1	52.6027	-0.552991	0.27684	0.900524	PV Neurons	TRUE
AC156546.1	17.2777	0.980917	0.397145	0.925616	PV Neurons	TRUE
AC160336.1	11.0562	2.35037	0.0490752	0.661807	PV Neurons	TRUE
AC160966.1	16.084	-0.661601	0.433382	0.935746	PV Neurons	TRUE
AC163347.1	12.2911	1.45885	0.340285	0.914159	PV Neurons	TRUE
AC163638.2	16.8024	-0.999244	0.220093	0.870295	PV Neurons	TRUE
AC166172.1	11.6328	-0.495224	0.626583	0.969658	PV Neurons	TRUE
AC166934.1	3.78229	1.97274	0.317624	0.906956	PV Neurons	TRUE
AC169509.1	141.382	0.910692	0.0674915	0.707526	PV Neurons	TRUE
AC170598.2	6.71154	-4.5792	0.00416901	0.340923	PV Neurons	TRUE
AC241534.1	11.8064	0.507484	0.755861	0.989697	PV Neurons	TRUE
AI115009	5.8798	-1.99283	0.204852	0.858778	PV Neurons	TRUE
AI182371	10.8471	0.586909	0.661862	0.974303	PV Neurons	TRUE
AI197445	9.63367	1.6799	0.126146	0.791241	PV Neurons	TRUE
AI314278	9.15152	-1.80846	0.211682	0.864976	PV Neurons	TRUE
AI413582	31.7346	0.296325	0.689443	0.978032	PV Neurons	TRUE
AI427809	1.8626	-1.81311	0.409266	0.931009	PV Neurons	TRUE
AI463229	4.58441	0.788967	0.600401	0.965693	PV Neurons	TRUE
AI467606	4.14132	1.42315	0.345213	0.91439	PV Neurons	TRUE
AI480526	14.9019	1.63268	0.101729	0.762876	PV Neurons	TRUE
AI504432	91.9767	0.121249	0.825198	0.99435	PV Neurons	TRUE
AI506816	13.2959	-3.86487	0.000557288	0.165076	PV Neurons	TRUE
AI593442	594.402	0.168251	0.343698	0.914159	PV Neurons	TRUE
AI597479	84.2335	-0.140181	0.773566	0.991027	PV Neurons	TRUE
AI661453	52.9712	0.456415	0.613655	0.96803	PV Neurons	TRUE
AI837181	59.2606	1.11312	0.0282558	0.583651	PV Neurons	TRUE
AI847159	7.50858	-0.863927	0.436811	0.936481	PV Neurons	TRUE
AI854703	93.8486	-0.284686	0.595995	0.965571	PV Neurons	TRUE
AI987944	16.4415	-3.09009	0.00790429	0.399619	PV Neurons	TRUE
AK157302	3.22893	2.04079	0.179717	0.844432	PV Neurons	TRUE
AL645861.1	17.6521	2.51598	0.0133455	0.477193	PV Neurons	TRUE
AL672241.1	7.43756	-4.67152	0.00692627	0.389803	PV Neurons	TRUE
AL732309.2	20.8843	1.5424	0.0692829	0.712781	PV Neurons	TRUE
AL805924.1	15.8697	2.81812	0.0704176	0.713464	PV Neurons	TRUE
AL805980.1	24.6728	0.582269	0.418648	0.933996	PV Neurons	TRUE
AL831766.1	87.6223	0.29454	0.399414	0.925948	PV Neurons	TRUE
AL928616.1	62.7287	-0.645227	0.281998	0.903143	PV Neurons	TRUE
AL954352.1	3.94118	-1.5757	0.29463	0.905127	PV Neurons	TRUE
AU015836	25.9105	1.76684	0.13974	0.802322	PV Neurons	TRUE
AU016765	14.0161	-0.610995	0.529523	0.956118	PV Neurons	TRUE
AU017674	23.906	-0.451296	0.518712	0.955141	PV Neurons	TRUE
AU018091	4.89615	-0.952969	0.527681	0.956118	PV Neurons	TRUE
AU019990	12.6311	0.0993556	0.908498	0.99564	PV Neurons	TRUE
AU020206	18.7534	3.60354	0.000664496	0.167047	PV Neurons	TRUE
AU021092	4.03372	0.505433	0.780293	0.99158	PV Neurons	TRUE
AU022252	92.0754	-0.150988	0.814666	0.993955	PV Neurons	TRUE
AU022754	4.41588	-1.53853	0.333329	0.914159	PV Neurons	TRUE
AU023762	54.3511	0.240766	0.712871	0.981555	PV Neurons	TRUE
AU040320	533.875	0.116919	0.553323	0.960793	PV Neurons	TRUE
AU041133	41.7151	-0.254658	0.714697	0.98187	PV Neurons	TRUE
AV039307	9.56575	0.680536	0.575605	0.961807	PV Neurons	TRUE
AV064505	10.0475	-1.91166	0.120965	0.787232	PV Neurons	TRUE
AW011738	46.3488	0.155896	0.796474	0.993572	PV Neurons	TRUE
AW046200	38.3432	-0.0944315	0.905507	0.995565	PV Neurons	TRUE
AW146154	14.2145	0.985636	0.673649	0.974566	PV Neurons	TRUE
AW209491	43.106	0.389162	0.520858	0.955141	PV Neurons	TRUE
AW549877	137.658	-0.267714	0.530725	0.956137	PV Neurons	TRUE
AW551984	9.36639	-0.792338	0.529281	0.956118	PV Neurons	TRUE
AW554918	332.154	-0.326859	0.248179	0.884373	PV Neurons	TRUE
AW822252	31.1414	1.1161	0.11656	0.778331	PV Neurons	TRUE
AY358078	38.2276	-1.38976	0.167312	0.828836	PV Neurons	TRUE
AY512915	19.1246	0.74101	0.307347	0.905628	PV Neurons	TRUE
Aaas	42.5336	-1.14284	0.0545019	0.676802	PV Neurons	TRUE
Aacs	127.031	0.306092	0.385427	0.923552	PV Neurons	TRUE
Aadac	5.82603	-0.802164	0.649284	0.971914	PV Neurons	TRUE
Aadacl2	3.67136	-0.152465	0.922001	0.996482	PV Neurons	TRUE
Aadacl3	1.48522	1.77559	0.49531	0.950197	PV Neurons	TRUE
Aadacl4	7.05677	1.18791	0.535964	0.957039	PV Neurons	TRUE
Aadat	24.9181	1.51196	0.0240927	0.563978	PV Neurons	TRUE
Aagab	202.135	-0.604889	0.0162995	0.509374	PV Neurons	TRUE
Aak1	2451.71	-0.266359	0.0566821	0.677264	PV Neurons	TRUE
Aamdc	55.3348	0.518535	0.504336	0.951579	PV Neurons	TRUE
Aamp	254.395	-0.0965964	0.668821	0.974566	PV Neurons	TRUE
Aanat	20.897	-0.710527	0.450139	0.93872	PV Neurons	TRUE
Aar2	91.4696	-0.819357	0.156298	0.821541	PV Neurons	TRUE
Aard	8.77331	0.366737	0.801189	0.993576	PV Neurons	TRUE
Aars	773.175	0.0153564	0.945102	0.99773	PV Neurons	TRUE
Aars2	148.822	-0.247802	0.507018	0.952156	PV Neurons	TRUE
Aarsd1	27.519	-0.546088	0.522495	0.955141	PV Neurons	TRUE
Aasdh	73.7605	-0.254017	0.658576	0.973796	PV Neurons	TRUE
Aasdhppt	68.0605	0.0877204	0.831643	0.995009	PV Neurons	TRUE
Aass	21.828	-0.107911	0.868724	0.995377	PV Neurons	TRUE
Aatf	222.122	0.0181111	0.953647	0.998435	PV Neurons	TRUE
Aatk	664.128	-0.0806805	0.660582	0.974115	PV Neurons	TRUE
Abat	1449.71	0.0142941	0.912849	0.996229	PV Neurons	TRUE
Abca1	350.937	-0.311211	0.215767	0.867077	PV Neurons	TRUE
Abca12	62.6755	0.0696222	0.872781	0.995377	PV Neurons	TRUE
Abca13	145.542	0.463588	0.190893	0.851286	PV Neurons	TRUE
Abca14	86.1088	0.0721522	0.836352	0.995009	PV Neurons	TRUE
Abca15	28.2229	-0.972462	0.21782	0.868203	PV Neurons	TRUE
Abca16	33.7435	1.14971	0.0944223	0.756256	PV Neurons	TRUE
Abca17	50.0748	-0.93309	0.0783749	0.723746	PV Neurons	TRUE
Abca2	1073.18	-0.0736141	0.609537	0.96778	PV Neurons	TRUE
Abca3	482.201	-0.0768684	0.724156	0.983514	PV Neurons	TRUE
Abca4	45.467	-0.904752	0.0714878	0.713464	PV Neurons	TRUE
Abca5	629.325	0.000939099	0.996017	0.999747	PV Neurons	TRUE
Abca6	62.6018	-0.672717	0.308262	0.906338	PV Neurons	TRUE
Abca7	155.773	0.0618872	0.835932	0.995009	PV Neurons	TRUE
Abca8a	55.9465	0.553833	0.334668	0.914159	PV Neurons	TRUE
Abca8b	135.547	0.14841	0.724071	0.983514	PV Neurons	TRUE
Abca9	37.5223	0.261644	0.747089	0.988919	PV Neurons	TRUE
Abcb10	69.4265	0.475642	0.407465	0.930218	PV Neurons	TRUE
Abcb11	30.1975	0.855887	0.228132	0.875871	PV Neurons	TRUE
Abcb1a	57.3564	1.55334	0.00551446	0.363716	PV Neurons	TRUE
Abcb1b	67.0664	0.626969	0.209959	0.863825	PV Neurons	TRUE
Abcb4	98.3926	-0.0445862	0.929278	0.996482	PV Neurons	TRUE
Abcb5	37.6717	-0.336854	0.705454	0.980315	PV Neurons	TRUE
Abcb6	15.4221	0.17583	0.894923	0.995406	PV Neurons	TRUE
Abcb7	206.097	-0.0746422	0.831047	0.995009	PV Neurons	TRUE
Abcb8	77.8224	0.342782	0.483203	0.949313	PV Neurons	TRUE
Abcb9	205.884	0.224384	0.421066	0.933996	PV Neurons	TRUE
Abcc1	157.196	0.1046	0.752613	0.989697	PV Neurons	TRUE
Abcc10	85.6428	0.0131354	0.980823	0.999747	PV Neurons	TRUE
Abcc12	61.694	0.0256046	0.961235	0.999747	PV Neurons	TRUE
Abcc2	36.9508	-0.588903	0.285151	0.903143	PV Neurons	TRUE
Abcc3	35.8456	2.03329	0.00761787	0.395995	PV Neurons	TRUE
Abcc4	195.417	0.488953	0.0998856	0.760288	PV Neurons	TRUE
Abcc5	944.472	-0.157776	0.375238	0.919092	PV Neurons	TRUE
Abcc6	30.6175	-0.0740348	0.927455	0.996482	PV Neurons	TRUE
Abcc8	231.223	-0.0506036	0.874882	0.995377	PV Neurons	TRUE
Abcc9	56.3461	0.97854	0.0459103	0.655753	PV Neurons	TRUE
Abcd1	42.816	0.681281	0.304295	0.905628	PV Neurons	TRUE
Abcd2	178.064	-0.107727	0.746307	0.988914	PV Neurons	TRUE
Abcd3	228.944	-0.048885	0.897182	0.995406	PV Neurons	TRUE
Abcd4	60.9563	0.365929	0.466959	0.943436	PV Neurons	TRUE
Abce1	209.744	0.128684	0.708723	0.980571	PV Neurons	TRUE
Abcf1	271.539	0.137619	0.525851	0.955913	PV Neurons	TRUE
Abcf2	241.647	-0.217201	0.482036	0.949313	PV Neurons	TRUE
Abcf3	107.537	0.121537	0.79025	0.993158	PV Neurons	TRUE
Abcg1	345.588	0.589708	0.0118621	0.464627	PV Neurons	TRUE
Abcg2	54.8597	-0.741532	0.255994	0.887886	PV Neurons	TRUE
Abcg3	15.6764	0.473532	0.630779	0.969823	PV Neurons	TRUE
Abcg4	283.308	0.122077	0.617816	0.96803	PV Neurons	TRUE
Abcg5	4.53986	-1.92567	0.245093	0.883642	PV Neurons	TRUE
Abcg8	20.2676	1.4978	0.106923	0.772644	PV Neurons	TRUE
Abhd10	64.2431	0.0426551	0.926077	0.996482	PV Neurons	TRUE
Abhd11	21.0797	0.34269	0.668749	0.974566	PV Neurons	TRUE
Abhd12	634.174	-0.0974224	0.619882	0.96803	PV Neurons	TRUE
Abhd12b	12.4915	0.422896	0.675819	0.974566	PV Neurons	TRUE
Abhd13	122.337	0.524381	0.239568	0.879916	PV Neurons	TRUE
Abhd14a	45.865	0.327001	0.652509	0.97203	PV Neurons	TRUE
Abhd14b	30.6141	-1.74251	0.00608154	0.372925	PV Neurons	TRUE
Abhd15	6.7192	0.761557	0.636907	0.969823	PV Neurons	TRUE
Abhd16a	152.548	-0.0809053	0.83787	0.995009	PV Neurons	TRUE
Abhd17a	113.749	-0.730371	0.0659691	0.704625	PV Neurons	TRUE
Abhd17b	90.5468	0.505649	0.302306	0.905628	PV Neurons	TRUE
Abhd17c	118.302	0.367014	0.201632	0.857663	PV Neurons	TRUE
Abhd18	201.188	0.583008	0.078799	0.725204	PV Neurons	TRUE
Abhd2	677.746	-0.266986	0.182355	0.84619	PV Neurons	TRUE
Abhd3	148.18	0.0179858	0.964365	0.999747	PV Neurons	TRUE
Abhd4	47.3839	-0.322974	0.601447	0.965712	PV Neurons	TRUE
Abhd5	68.1663	-1.02332	0.0645263	0.699279	PV Neurons	TRUE
Abhd6	302.47	-0.0159334	0.95816	0.999111	PV Neurons	TRUE
Abhd8	245.905	0.00661252	0.981637	0.999747	PV Neurons	TRUE
Abi1	645.697	-0.0565139	0.678323	0.975268	PV Neurons	TRUE
Abi2	561.789	-0.480465	0.0205981	0.538962	PV Neurons	TRUE
Abi3	12.3881	1.45126	0.372023	0.919092	PV Neurons	TRUE
Abi3bp	69.3743	-0.691245	0.123564	0.789834	PV Neurons	TRUE
Abitram	39.3738	1.40114	0.0277242	0.579619	PV Neurons	TRUE
Abl1	396.398	-0.176902	0.405037	0.929125	PV Neurons	TRUE
Abl2	435.174	0.271629	0.189499	0.850691	PV Neurons	TRUE
Ablim1	1582.69	0.0407908	0.779299	0.991575	PV Neurons	TRUE
Ablim2	1523.56	-0.127871	0.340885	0.914159	PV Neurons	TRUE
Ablim3	297.729	0.146854	0.529246	0.956118	PV Neurons	TRUE
Abo	10.6049	-0.0377225	0.97353	0.999747	PV Neurons	TRUE
Abr	2309.37	-0.161292	0.178015	0.843678	PV Neurons	TRUE
Abra	25.1189	1.89857	0.0704794	0.713464	PV Neurons	TRUE
Abracl	24.0019	-0.26875	0.799723	0.993576	PV Neurons	TRUE
Abraxas1	44.3172	0.0135594	0.981204	0.999747	PV Neurons	TRUE
Abraxas2	88.1015	0.194023	0.725991	0.984153	PV Neurons	TRUE
Abt1	25.9779	-0.580563	0.530878	0.956137	PV Neurons	TRUE
Abtb1	48.6333	1.23052	0.0978118	0.758607	PV Neurons	TRUE
Abtb2	248.37	-0.295106	0.361129	0.919092	PV Neurons	TRUE
Acaa1a	52.3619	0.426263	0.398501	0.925616	PV Neurons	TRUE
Acaa1b	4.27109	-0.273804	0.821585	0.994026	PV Neurons	TRUE
Acaa2	40.2524	0.681478	0.322749	0.908408	PV Neurons	TRUE
Acaca	727.573	-0.0586775	0.759219	0.989697	PV Neurons	TRUE
Acacb	252.231	-0.322799	0.434316	0.935933	PV Neurons	TRUE
Acad10	83.0499	-0.395987	0.496987	0.950197	PV Neurons	TRUE
Acad11	51.517	-0.54686	0.386104	0.923783	PV Neurons	TRUE
Acad12	6.54921	0.97388	0.431336	0.9348	PV Neurons	TRUE
Acad8	76.6208	-0.181129	0.782112	0.991795	PV Neurons	TRUE
Acad9	117.317	-0.576436	0.12168	0.787851	PV Neurons	TRUE
Acadl	87.8428	-0.7475	0.190828	0.851286	PV Neurons	TRUE
Acadm	52.9063	0.195023	0.744543	0.988461	PV Neurons	TRUE
Acads	10.3122	3.01387	0.00711815	0.394812	PV Neurons	TRUE
Acadsb	143.644	0.137077	0.72364	0.983451	PV Neurons	TRUE
Acadvl	55.8495	-0.432781	0.377381	0.920263	PV Neurons	TRUE
Acan	308.36	-0.173684	0.6132	0.96803	PV Neurons	TRUE
Acap1	7.04243	-2.02024	0.0633684	0.695931	PV Neurons	TRUE
Acap2	674.855	-0.0284377	0.86203	0.995377	PV Neurons	TRUE
Acap3	203.054	-0.185807	0.446748	0.937485	PV Neurons	TRUE
Acat1	212.491	-0.129253	0.665405	0.974409	PV Neurons	TRUE
Acat2	49.2667	1.08683	0.0694838	0.713349	PV Neurons	TRUE
Acat3	19.3083	0.669797	0.571682	0.961103	PV Neurons	TRUE
Acbd3	128.303	-0.221995	0.539005	0.958598	PV Neurons	TRUE
Acbd4	58.2639	-0.546485	0.263268	0.889414	PV Neurons	TRUE
Acbd5	223.834	-0.321569	0.176643	0.842052	PV Neurons	TRUE
Acbd6	451.043	0.151621	0.533426	0.956516	PV Neurons	TRUE
Accs	24.5971	-0.397032	0.614973	0.96803	PV Neurons	TRUE
Accsl	4.06637	1.49316	0.391641	0.925165	PV Neurons	TRUE
Acd	81.8282	-0.0826791	0.881781	0.995377	PV Neurons	TRUE
Ace	41.0096	-1.01592	0.144766	0.807452	PV Neurons	TRUE
Ace2	9.5126	-0.936721	0.354365	0.918235	PV Neurons	TRUE
Ace3	19.1401	0.416251	0.610896	0.967939	PV Neurons	TRUE
Acer1	294.389	0.216645	0.489078	0.94993	PV Neurons	TRUE
Acer2	33.72	0.0896563	0.911244	0.99605	PV Neurons	TRUE
Acer3	248.93	-0.396183	0.10056	0.760288	PV Neurons	TRUE
Ache	94.8143	-0.308025	0.525126	0.955817	PV Neurons	TRUE
Acin1	501.307	0.111418	0.639802	0.970547	PV Neurons	TRUE
Ackr1	51.2685	0.175364	0.846748	0.995364	PV Neurons	TRUE
Ackr2	7.60199	1.1151	0.460349	0.941693	PV Neurons	TRUE
Ackr3	15.3754	1.85857	0.0904166	0.744836	PV Neurons	TRUE
Acly	457.701	0.24692	0.228132	0.875871	PV Neurons	TRUE
Acmsd	23.5434	0.624491	0.513936	0.954383	PV Neurons	TRUE
Acnat1	4.75421	1.51205	0.327328	0.911743	PV Neurons	TRUE
Acnat2	2.55787	0.114326	0.958413	0.999203	PV Neurons	TRUE
Aco1	152.796	-0.211265	0.564336	0.960793	PV Neurons	TRUE
Aco2	1134.08	-0.0795061	0.630263	0.969823	PV Neurons	TRUE
Acod1	3.57279	-4.27445	0.0259045	0.570358	PV Neurons	TRUE
Acot1	7.30393	1.59504	0.233674	0.877887	PV Neurons	TRUE
Acot11	273.023	0.275074	0.637008	0.969823	PV Neurons	TRUE
Acot12	16.2111	-1.85479	0.0576774	0.677587	PV Neurons	TRUE
Acot13	118.764	1.2457	0.000287184	0.124259	PV Neurons	TRUE
Acot2	9.57656	-2.47471	0.106916	0.772644	PV Neurons	TRUE
Acot4	5.78204	0.502931	0.771985	0.990711	PV Neurons	TRUE
Acot5	4.20087	-2.05361	0.243676	0.883642	PV Neurons	TRUE
Acot6	15.6399	0.0873308	0.944266	0.99773	PV Neurons	TRUE
Acot7	858.469	-0.00353693	0.979708	0.999747	PV Neurons	TRUE
Acot8	52.7844	-0.284262	0.679889	0.975894	PV Neurons	TRUE
Acot9	46.1729	-0.237607	0.709562	0.980767	PV Neurons	TRUE
Acox1	391.632	-0.00407725	0.986344	0.999747	PV Neurons	TRUE
Acox2	26.044	0.597114	0.506898	0.952156	PV Neurons	TRUE
Acox3	174.355	-0.0996746	0.790217	0.993158	PV Neurons	TRUE
Acoxl	139.125	-0.496157	0.254965	0.887483	PV Neurons	TRUE
Acp1	105.666	0.0824282	0.870549	0.995377	PV Neurons	TRUE
Acp2	158.933	0.601081	0.124371	0.790362	PV Neurons	TRUE
Acp6	95.9563	-0.0928319	0.846435	0.995364	PV Neurons	TRUE
Acp7	7.56288	-0.23215	0.835404	0.995009	PV Neurons	TRUE
Acpp	13.3296	-0.726136	0.516726	0.954795	PV Neurons	TRUE
Acr	18.7941	2.26448	0.0674338	0.707526	PV Neurons	TRUE
Acrbp	16.4643	0.388467	0.698874	0.979566	PV Neurons	TRUE
Acsbg1	101.843	0.480245	0.231925	0.877847	PV Neurons	TRUE
Acsbg2	19.8769	1.86318	0.076534	0.723746	PV Neurons	TRUE
Acsf2	31.7515	-0.388889	0.450655	0.93872	PV Neurons	TRUE
Acsf3	70.3648	-0.478217	0.375836	0.919092	PV Neurons	TRUE
Acsl1	239.064	-0.0682002	0.841567	0.995364	PV Neurons	TRUE
Acsl3	393.591	0.0327583	0.885076	0.995377	PV Neurons	TRUE
Acsl4	275.506	0.690537	0.00650884	0.379434	PV Neurons	TRUE
Acsl5	114.221	0.540764	0.225805	0.873995	PV Neurons	TRUE
Acsl6	1420.5	-0.146965	0.353271	0.91768	PV Neurons	TRUE
Acsm1	5.56977	-0.890596	0.583376	0.963194	PV Neurons	TRUE
Acsm2	13.3069	0.155056	0.880139	0.995377	PV Neurons	TRUE
Acsm4	6.84612	-1.98163	0.193048	0.852833	PV Neurons	TRUE
Acsm5	8.53993	-1.90398	0.181642	0.845784	PV Neurons	TRUE
Acss1	65.5699	-0.176996	0.754067	0.989697	PV Neurons	TRUE
Acss2	306.068	0.212904	0.407695	0.930366	PV Neurons	TRUE
Acss3	71.4995	-0.630684	0.223357	0.871718	PV Neurons	TRUE
Acta1	29.995	0.85258	0.189948	0.850691	PV Neurons	TRUE
Acta2	18.6735	-0.426222	0.572098	0.961113	PV Neurons	TRUE
Actb	2220.98	0.0792055	0.581502	0.962809	PV Neurons	TRUE
Actbl2	8.5534	0.323542	0.768727	0.990171	PV Neurons	TRUE
Actc1	4.30337	-0.753406	0.58703	0.96402	PV Neurons	TRUE
Acte1	41.1718	0.237355	0.588109	0.964553	PV Neurons	TRUE
Actg-ps1	16.7244	0.822421	0.29528	0.905127	PV Neurons	TRUE
Actg1	705.291	0.0304747	0.905078	0.995565	PV Neurons	TRUE
Actg2	8.03345	-0.663582	0.501886	0.951419	PV Neurons	TRUE
Actl11	1.79488	-1.46109	0.531576	0.956137	PV Neurons	TRUE
Actl6a	34.0434	0.372003	0.611258	0.96803	PV Neurons	TRUE
Actl6b	150.613	-0.314855	0.374094	0.919092	PV Neurons	TRUE
Actn1	247.795	0.0359947	0.86393	0.995377	PV Neurons	TRUE
Actn2	144.83	0.0649581	0.854867	0.995364	PV Neurons	TRUE
Actn3	14.8332	-0.498416	0.6122	0.96803	PV Neurons	TRUE
Actn4	339.266	0.0271861	0.901404	0.995565	PV Neurons	TRUE
Actr10	137.357	-0.385994	0.338846	0.914159	PV Neurons	TRUE
Actr1a	331.488	0.452771	0.0681999	0.709285	PV Neurons	TRUE
Actr1b	675.746	-0.206397	0.274862	0.898741	PV Neurons	TRUE
Actr2	570.895	-0.13739	0.50167	0.951419	PV Neurons	TRUE
Actr3	324.46	-0.475539	0.0833595	0.731117	PV Neurons	TRUE
Actr3b	364.558	0.234085	0.300995	0.905628	PV Neurons	TRUE
Actr5	28.7908	0.343024	0.628024	0.969823	PV Neurons	TRUE
Actr6	55.6106	0.16924	0.765291	0.990171	PV Neurons	TRUE
Actr8	174.112	-0.252889	0.616434	0.96803	PV Neurons	TRUE
Acvr1	286.211	-0.319734	0.13398	0.799618	PV Neurons	TRUE
Acvr1b	312.649	0.0814578	0.733187	0.985531	PV Neurons	TRUE
Acvr1c	66.0169	0.47558	0.398167	0.925616	PV Neurons	TRUE
Acvr2a	207.126	-0.905684	0.00105106	0.201042	PV Neurons	TRUE
Acvr2b	64.6844	-0.121324	0.815053	0.993955	PV Neurons	TRUE
Acvrl1	21.4857	-1.12667	0.155185	0.819251	PV Neurons	TRUE
Acy1	9.28702	-1.19252	0.342572	0.914159	PV Neurons	TRUE
Acyp1	42.2047	1.75949	0.0166907	0.509374	PV Neurons	TRUE
Acyp2	367.004	0.264727	0.254704	0.887136	PV Neurons	TRUE
Ada	24.9385	0.327838	0.758554	0.989697	PV Neurons	TRUE
Adad1	13.493	-0.693319	0.411278	0.932558	PV Neurons	TRUE
Adal	78.7858	-1.00708	0.119405	0.785302	PV Neurons	TRUE
Adam10	306.251	0.307157	0.333075	0.914159	PV Neurons	TRUE
Adam11	296.453	-0.137025	0.585157	0.963704	PV Neurons	TRUE
Adam12	239.597	-0.0890009	0.836377	0.995009	PV Neurons	TRUE
Adam15	213.035	-0.137578	0.549114	0.960793	PV Neurons	TRUE
Adam17	231.708	0.9916	0.0298127	0.595624	PV Neurons	TRUE
Adam18	73.3831	0.816526	0.146032	0.807995	PV Neurons	TRUE
Adam19	151.694	0.512269	0.206507	0.860069	PV Neurons	TRUE
Adam1a	5.84739	-0.249584	0.883782	0.995377	PV Neurons	TRUE
Adam2	9.99815	1.47308	0.185816	0.847987	PV Neurons	TRUE
Adam21	22.431	0.829085	0.464196	0.942296	PV Neurons	TRUE
Adam22	1902.56	-0.120733	0.390677	0.924933	PV Neurons	TRUE
Adam23	1813.44	0.0288845	0.803895	0.993673	PV Neurons	TRUE
Adam28	16.9583	-0.340321	0.736011	0.98603	PV Neurons	TRUE
Adam29	5.21	0.613148	0.684649	0.976683	PV Neurons	TRUE
Adam3	12.2297	-1.13125	0.30879	0.906344	PV Neurons	TRUE
Adam30	10.305	2.81182	0.10426	0.767984	PV Neurons	TRUE
Adam32	60.8794	-0.0360935	0.94912	0.99773	PV Neurons	TRUE
Adam33	13.117	0.590659	0.54915	0.960793	PV Neurons	TRUE
Adam34	12.4563	4.15378	0.000846048	0.179809	PV Neurons	TRUE
Adam4	19.0168	-1.01858	0.402924	0.927537	PV Neurons	TRUE
Adam5	21.4469	1.15412	0.179226	0.844172	PV Neurons	TRUE
Adam7	4.26516	1.24551	0.339361	0.914159	PV Neurons	TRUE
Adam8	80.486	0.489849	0.637294	0.969823	PV Neurons	TRUE
Adam9	263.276	-0.0239599	0.93175	0.996482	PV Neurons	TRUE
Adamdec1	7.5288	2.62557	0.0317011	0.601996	PV Neurons	TRUE
Adamts1	62.139	0.665814	0.220348	0.870295	PV Neurons	TRUE
Adamts10	423.364	0.116745	0.644208	0.971378	PV Neurons	TRUE
Adamts12	146.105	-0.03742	0.922057	0.996482	PV Neurons	TRUE
Adamts13	20.2052	0.502197	0.512834	0.954161	PV Neurons	TRUE
Adamts14	34.944	0.177565	0.79522	0.993388	PV Neurons	TRUE
Adamts15	266.512	-0.291089	0.305701	0.905628	PV Neurons	TRUE
Adamts16	222.152	0.29919	0.481064	0.948653	PV Neurons	TRUE
Adamts17	768.308	-0.235618	0.170531	0.833518	PV Neurons	TRUE
Adamts18	77.7604	-0.45259	0.3969	0.925616	PV Neurons	TRUE
Adamts19	61.6391	0.419309	0.484436	0.949731	PV Neurons	TRUE
Adamts2	132.086	0.484493	0.15552	0.819251	PV Neurons	TRUE
Adamts20	152.009	0.156277	0.618313	0.96803	PV Neurons	TRUE
Adamts3	290.613	0.116572	0.737122	0.986624	PV Neurons	TRUE
Adamts4	36.2378	-0.80567	0.347885	0.915187	PV Neurons	TRUE
Adamts5	111.581	0.0411838	0.939267	0.997184	PV Neurons	TRUE
Adamts6	289.48	0.272826	0.263226	0.889414	PV Neurons	TRUE
Adamts7	75.1817	0.718177	0.129337	0.795535	PV Neurons	TRUE
Adamts8	150.549	0.694905	0.0345712	0.611892	PV Neurons	TRUE
Adamts9	53.6427	0.28428	0.619861	0.96803	PV Neurons	TRUE
Adamtsl1	377.264	-0.0383726	0.882699	0.995377	PV Neurons	TRUE
Adamtsl2	13.9618	-0.98315	0.361644	0.919092	PV Neurons	TRUE
Adamtsl3	178.354	0.7357	0.0856153	0.732934	PV Neurons	TRUE
Adamtsl4	34.4063	0.7652	0.311892	0.906785	PV Neurons	TRUE
Adamtsl5	161.284	0.198047	0.505055	0.951769	PV Neurons	TRUE
Adap1	428.864	0.0562875	0.773379	0.991027	PV Neurons	TRUE
Adap2	160.31	0.411769	0.758925	0.989697	PV Neurons	TRUE
Adar	711.655	0.279704	0.0915325	0.746604	PV Neurons	TRUE
Adarb1	2069.05	-0.160506	0.189784	0.850691	PV Neurons	TRUE
Adarb2	409.373	-0.302351	0.202308	0.857699	PV Neurons	TRUE
Adat1	86.0838	-1.17657	0.023159	0.555864	PV Neurons	TRUE
Adat2	53.2943	-0.0381208	0.945765	0.99773	PV Neurons	TRUE
Adck1	358.782	0.303853	0.284216	0.903143	PV Neurons	TRUE
Adck2	62.6296	-0.191055	0.709579	0.980767	PV Neurons	TRUE
Adck5	35.9012	-0.316712	0.660808	0.974115	PV Neurons	TRUE
Adcy1	3344.08	0.0304614	0.820901	0.993955	PV Neurons	TRUE
Adcy10	88.4479	0.365421	0.462208	0.942208	PV Neurons	TRUE
Adcy2	787.316	-0.0525819	0.791268	0.993158	PV Neurons	TRUE
Adcy3	287.338	-0.0242904	0.925787	0.996482	PV Neurons	TRUE
Adcy4	13.3857	-1.8464	0.141486	0.802725	PV Neurons	TRUE
Adcy5	865.344	0.192584	0.323383	0.908439	PV Neurons	TRUE
Adcy6	111.612	-0.370513	0.317639	0.906956	PV Neurons	TRUE
Adcy7	55.6784	0.504546	0.381131	0.921474	PV Neurons	TRUE
Adcy8	484.685	0.198838	0.386469	0.923783	PV Neurons	TRUE
Adcy9	797.207	-0.196401	0.22781	0.875871	PV Neurons	TRUE
Adcyap1	18.3405	-3.92872	0.000686966	0.167047	PV Neurons	TRUE
Adcyap1r1	795.468	0.132466	0.446502	0.937485	PV Neurons	TRUE
Add1	825.85	0.0587994	0.733687	0.985531	PV Neurons	TRUE
Add2	991.258	-0.0411323	0.792733	0.993158	PV Neurons	TRUE
Add3	409.282	0.467009	0.0414148	0.639245	PV Neurons	TRUE
Adgb	64.3445	-0.774831	0.243669	0.883642	PV Neurons	TRUE
Adgra1	749.118	-0.0447957	0.824836	0.99435	PV Neurons	TRUE
Adgra2	80.9296	1.72486	0.00332732	0.314288	PV Neurons	TRUE
Adgra3	633.588	0.0847809	0.609122	0.96778	PV Neurons	TRUE
Adgrb1	1376.55	0.0437454	0.746493	0.988914	PV Neurons	TRUE
Adgrb2	746.104	-0.0657677	0.686471	0.977066	PV Neurons	TRUE
Adgrb3	8344.04	0.172752	0.155779	0.819902	PV Neurons	TRUE
Adgrd1	134.453	0.31629	0.503915	0.951579	PV Neurons	TRUE
Adgrd2-ps	5.64372	0.0701913	0.963403	0.999747	PV Neurons	TRUE
Adgre1	30.1621	-0.0623476	0.928962	0.996482	PV Neurons	TRUE
Adgre4	33.8845	-0.939908	0.247317	0.884134	PV Neurons	TRUE
Adgre5	14.0882	1.53645	0.160576	0.823139	PV Neurons	TRUE
Adgrf1	198.4	-0.290549	0.327352	0.911743	PV Neurons	TRUE
Adgrf2	23.7984	-1.48085	0.0565368	0.677264	PV Neurons	TRUE
Adgrf3	3.4989	-1.80185	0.324124	0.908459	PV Neurons	TRUE
Adgrf4	37.3155	2.40592	0.0017214	0.242394	PV Neurons	TRUE
Adgrf5	61.0739	-0.0280503	0.957208	0.998809	PV Neurons	TRUE
Adgrg1	68.2566	-0.806892	0.101956	0.762876	PV Neurons	TRUE
Adgrg2	41.9358	-0.186551	0.783301	0.992003	PV Neurons	TRUE
Adgrg3	13.7536	1.16513	0.24332	0.883642	PV Neurons	TRUE
Adgrg4	38.1696	0.131671	0.804779	0.993781	PV Neurons	TRUE
Adgrg5	8.66686	0.790327	0.54612	0.960343	PV Neurons	TRUE
Adgrg6	101.497	0.297411	0.557164	0.960793	PV Neurons	TRUE
Adgrg7	15.2251	1.58447	0.140572	0.802725	PV Neurons	TRUE
Adgrl1	1711.55	-0.201248	0.133765	0.799618	PV Neurons	TRUE
Adgrl2	624.272	0.240103	0.202562	0.858178	PV Neurons	TRUE
Adgrl3	2610.22	-0.141511	0.307277	0.905628	PV Neurons	TRUE
Adgrl4	90.5216	-0.423544	0.456738	0.940117	PV Neurons	TRUE
Adgrv1	251.462	-0.130624	0.692261	0.978355	PV Neurons	TRUE
Adh1	9.58921	-1.99988	0.0823766	0.729634	PV Neurons	TRUE
Adh4	5.83352	1.01339	0.438042	0.936716	PV Neurons	TRUE
Adh5	71.484	-0.346601	0.509795	0.953754	PV Neurons	TRUE
Adh6-ps1	10.6301	0.643132	0.701935	0.979644	PV Neurons	TRUE
Adh6a	3.42856	0.341686	0.85234	0.995364	PV Neurons	TRUE
Adh6b	32.2867	-0.586041	0.523834	0.955554	PV Neurons	TRUE
Adhfe1	18.2154	-0.896097	0.314021	0.906847	PV Neurons	TRUE
Adi1	19.8865	-1.11044	0.285419	0.903143	PV Neurons	TRUE
Adig	22.8126	2.66251	0.000856119	0.18028	PV Neurons	TRUE
Adipoq	1.52869	-0.443379	0.854317	0.995364	PV Neurons	TRUE
Adipor1	172.615	0.0657632	0.819315	0.993955	PV Neurons	TRUE
Adipor2	145.378	-0.490277	0.162918	0.823713	PV Neurons	TRUE
Adk	529.283	0.0412911	0.862586	0.995377	PV Neurons	TRUE
Adm	13.8564	0.907012	0.478224	0.947737	PV Neurons	TRUE
Adnp	21.3176	-1.66943	0.103648	0.765671	PV Neurons	TRUE
Adnp2	155.133	-0.0885439	0.831402	0.995009	PV Neurons	TRUE
Ado	152.715	0.261488	0.46551	0.943142	PV Neurons	TRUE
Adora1	326.872	0.15614	0.637493	0.969823	PV Neurons	TRUE
Adora2a	9.25641	1.2695	0.305512	0.905628	PV Neurons	TRUE
Adora2b	18.8699	0.425169	0.668509	0.974566	PV Neurons	TRUE
Adpgk	99.9138	-0.208744	0.548754	0.960793	PV Neurons	TRUE
Adprh	161.467	0.438162	0.268868	0.893189	PV Neurons	TRUE
Adprhl1	27.068	-0.116187	0.894177	0.995406	PV Neurons	TRUE
Adprhl2	44.4043	-0.258317	0.745118	0.988809	PV Neurons	TRUE
Adprm	64.5671	-0.583709	0.218075	0.868203	PV Neurons	TRUE
Adra1a	1196.04	-0.164288	0.307606	0.905628	PV Neurons	TRUE
Adra1b	134.119	-0.0838036	0.837133	0.995009	PV Neurons	TRUE
Adra1d	69.224	0.0777359	0.881938	0.995377	PV Neurons	TRUE
Adra2a	41.6588	1.91537	0.0567761	0.677587	PV Neurons	TRUE
Adra2c	22.8959	-0.767843	0.379049	0.921474	PV Neurons	TRUE
Adrb1	99.9309	-1.30616	0.00477564	0.35098	PV Neurons	TRUE
Adrb2	5.38345	1.71875	0.33348	0.914159	PV Neurons	TRUE
Adrb3	12.3388	-0.311503	0.836958	0.995009	PV Neurons	TRUE
Adrm1	83.64	-1.095	0.0480645	0.65925	PV Neurons	TRUE
Adsl	95.4377	0.227386	0.573737	0.961368	PV Neurons	TRUE
Adss	164.754	0.579968	0.130856	0.797366	PV Neurons	TRUE
Adssl1	205.038	0.272593	0.450085	0.93872	PV Neurons	TRUE
Adtrp	51.6927	0.579279	0.362537	0.919092	PV Neurons	TRUE
Aebp1	8.98714	0.0373484	0.975983	0.999747	PV Neurons	TRUE
Aebp2	289.011	0.0358776	0.884824	0.995377	PV Neurons	TRUE
Aen	78.6391	-0.826965	0.104951	0.769017	PV Neurons	TRUE
Afap1	1337.58	-0.144214	0.286006	0.903143	PV Neurons	TRUE
Afap1l1	55.979	-0.0661879	0.91228	0.996229	PV Neurons	TRUE
Afap1l2	46.6705	-0.11594	0.855618	0.995377	PV Neurons	TRUE
Afdn	670.099	-0.164741	0.438131	0.936716	PV Neurons	TRUE
Aff1	272.516	0.309758	0.215688	0.867077	PV Neurons	TRUE
Aff2	630.52	0.108517	0.658055	0.97365	PV Neurons	TRUE
Aff3	1596.04	0.341116	0.0377591	0.628245	PV Neurons	TRUE
Aff4	959.565	-0.103725	0.561829	0.960793	PV Neurons	TRUE
Afg1l	345.65	-0.535282	0.0390048	0.631366	PV Neurons	TRUE
Afg3l1	46.9181	0.757365	0.238402	0.879916	PV Neurons	TRUE
Afg3l2	364.913	0.223716	0.318173	0.907013	PV Neurons	TRUE
Afm	13.4031	0.869086	0.218906	0.868705	PV Neurons	TRUE
Afp	4.23878	6.20478	0.00249039	0.280206	PV Neurons	TRUE
Aftph	353.993	-0.314222	0.3086	0.906338	PV Neurons	TRUE
Aga	19.4665	-1.15333	0.177258	0.843104	PV Neurons	TRUE
Agap1	1664.4	0.0281643	0.835485	0.995009	PV Neurons	TRUE
Agap2	1333.87	0.015431	0.928697	0.996482	PV Neurons	TRUE
Agap3	623.81	-0.197737	0.291482	0.905127	PV Neurons	TRUE
Agbl1	386.744	0.475217	0.0576369	0.677587	PV Neurons	TRUE
Agbl2	20.9575	-0.0920114	0.919038	0.996482	PV Neurons	TRUE
Agbl3	145.801	-0.0483292	0.919279	0.996482	PV Neurons	TRUE
Agbl4	2472.91	0.194498	0.149046	0.812603	PV Neurons	TRUE
Agbl5	95.2574	-0.102413	0.813667	0.993955	PV Neurons	TRUE
Ager	5.66775	1.23253	0.417047	0.933996	PV Neurons	TRUE
Agfg1	294.18	-0.210167	0.422754	0.933996	PV Neurons	TRUE
Agfg2	112.981	0.141322	0.682285	0.976344	PV Neurons	TRUE
Aggf1	200.986	-0.390946	0.244966	0.883642	PV Neurons	TRUE
Agk	150.859	0.690973	0.04332	0.64497	PV Neurons	TRUE
Agl	216.101	0.753117	0.00655723	0.379434	PV Neurons	TRUE
Agmat	11.2129	-1.21865	0.362453	0.919092	PV Neurons	TRUE
Agmo	88.3864	-0.227799	0.605697	0.967283	PV Neurons	TRUE
Ago1	300.932	0.138355	0.613257	0.96803	PV Neurons	TRUE
Ago2	447.433	0.0267777	0.900749	0.995565	PV Neurons	TRUE
Ago3	489.216	0.268801	0.24486	0.883642	PV Neurons	TRUE
Ago4	117.371	0.100279	0.795083	0.993388	PV Neurons	TRUE
Agpat1	158.182	0.0441458	0.880093	0.995377	PV Neurons	TRUE
Agpat3	1189.11	0.0599538	0.652135	0.97203	PV Neurons	TRUE
Agpat4	134.019	0.580243	0.0933733	0.753851	PV Neurons	TRUE
Agpat5	132.5	-0.10507	0.815498	0.993955	PV Neurons	TRUE
Agps	177.134	-0.332032	0.299227	0.905628	PV Neurons	TRUE
Agr2	6.81713	-3.42491	0.0365795	0.623671	PV Neurons	TRUE
Agr3	7.93744	1.09731	0.359754	0.919092	PV Neurons	TRUE
Agrn	357.793	-0.273966	0.28626	0.903143	PV Neurons	TRUE
Agrp	31.3143	0.798711	0.294057	0.905127	PV Neurons	TRUE
Agt	5.60236	-3.73738	0.0260511	0.571767	PV Neurons	TRUE
Agtpbp1	1204.2	-0.263039	0.0967735	0.758607	PV Neurons	TRUE
Agtr1a	23.679	-0.117448	0.904404	0.995565	PV Neurons	TRUE
Agtr1b	22.1606	1.1913	0.250232	0.885831	PV Neurons	TRUE
Agtrap	34.1909	0.979292	0.190834	0.851286	PV Neurons	TRUE
Agxt	23.1487	0.577669	0.496506	0.950197	PV Neurons	TRUE
Agxt2	12.0136	-1.46643	0.204719	0.858778	PV Neurons	TRUE
Ahctf1	209.735	-0.367565	0.30557	0.905628	PV Neurons	TRUE
Ahcy	24.2118	0.67917	0.421692	0.933996	PV Neurons	TRUE
Ahcyl1	890.268	0.0301521	0.864779	0.995377	PV Neurons	TRUE
Ahcyl2	693.368	0.175966	0.353796	0.917951	PV Neurons	TRUE
Ahdc1	412.915	-0.230936	0.239154	0.879916	PV Neurons	TRUE
Ahi1	705.076	0.470406	0.0571488	0.677587	PV Neurons	TRUE
Ahnak	112.876	-0.2454	0.567578	0.960793	PV Neurons	TRUE
Ahnak2	25.3152	0.00213174	0.998034	0.999747	PV Neurons	TRUE
Ahr	207.435	-0.601424	0.0567896	0.677587	PV Neurons	TRUE
Ahrr	33.6155	0.0925696	0.914254	0.996229	PV Neurons	TRUE
Ahsa1	148.477	0.506547	0.0888209	0.742698	PV Neurons	TRUE
Ahsa2	75.8709	-1.22415	0.0446623	0.652296	PV Neurons	TRUE
Aicda	4.26933	-2.60991	0.208753	0.86323	PV Neurons	TRUE
Aida	98.5974	-0.414166	0.432052	0.93529	PV Neurons	TRUE
Aif1	4.90323	1.33999	0.450509	0.93872	PV Neurons	TRUE
Aif1l	10.5835	0.561905	0.543852	0.959924	PV Neurons	TRUE
Aifm1	223.459	-0.689506	0.0378502	0.628245	PV Neurons	TRUE
Aifm2	40.9086	0.0242156	0.974416	0.999747	PV Neurons	TRUE
Aifm3	240.72	-0.0242452	0.909705	0.995825	PV Neurons	TRUE
Aig1	791.642	0.15436	0.386093	0.923783	PV Neurons	TRUE
Aim2	33.3181	-0.642895	0.299211	0.905628	PV Neurons	TRUE
Aimp1	73.6825	0.0331537	0.951762	0.997948	PV Neurons	TRUE
Aimp2	37.3869	0.965676	0.169167	0.831511	PV Neurons	TRUE
Aip	63.6612	-0.199512	0.653181	0.972387	PV Neurons	TRUE
Aipl1	2.97924	0.0505728	0.980656	0.999747	PV Neurons	TRUE
Aire	4.57158	0.813319	0.674119	0.974566	PV Neurons	TRUE
Airn	86.6513	0.150131	0.772093	0.990711	PV Neurons	TRUE
Ajap1	471.768	0.218397	0.359892	0.919092	PV Neurons	TRUE
Ajm1	204.033	0.140302	0.636445	0.969823	PV Neurons	TRUE
Ajuba	6.58772	-1.02152	0.488185	0.94993	PV Neurons	TRUE
Ak1	271.744	-0.113832	0.652963	0.972265	PV Neurons	TRUE
Ak2	46.9899	0.411966	0.458529	0.941132	PV Neurons	TRUE
Ak3	194.547	0.404368	0.170763	0.834298	PV Neurons	TRUE
Ak3l2-ps	1.20029	-0.210552	0.938495	0.997142	PV Neurons	TRUE
Ak4	29.6204	-0.552547	0.524905	0.955777	PV Neurons	TRUE
Ak5	366.162	-0.0751034	0.757337	0.989697	PV Neurons	TRUE
Ak6	41.5896	0.458247	0.57299	0.961368	PV Neurons	TRUE
Ak7	71.3457	-0.00993244	0.98521	0.999747	PV Neurons	TRUE
Ak8	51.9358	0.210179	0.722098	0.983323	PV Neurons	TRUE
Ak9	67.6663	-0.191119	0.76487	0.990171	PV Neurons	TRUE
Akain1	194.176	-0.162728	0.556202	0.960793	PV Neurons	TRUE
Akap1	105.154	0.316519	0.381348	0.921474	PV Neurons	TRUE
Akap10	360.766	0.0968566	0.684653	0.976683	PV Neurons	TRUE
Akap11	1093.14	-0.0755852	0.647428	0.971567	PV Neurons	TRUE
Akap12	201.087	-0.373577	0.281219	0.903143	PV Neurons	TRUE
Akap13	275.12	0.264798	0.350427	0.916918	PV Neurons	TRUE
Akap14	53.2518	0.0187813	0.976784	0.999747	PV Neurons	TRUE
Akap17b	127.711	0.630346	0.0620381	0.692251	PV Neurons	TRUE
Akap3	11.7963	-0.157282	0.892891	0.995406	PV Neurons	TRUE
Akap4	4.29795	0.30532	0.872111	0.995377	PV Neurons	TRUE
Akap5	189.257	0.0115394	0.969138	0.999747	PV Neurons	TRUE
Akap6	2935.83	-0.125364	0.375996	0.919092	PV Neurons	TRUE
Akap7	303.386	0.0111842	0.967018	0.999747	PV Neurons	TRUE
Akap8	313.444	-0.115874	0.685867	0.977066	PV Neurons	TRUE
Akap8l	531.33	-0.332589	0.0416618	0.63948	PV Neurons	TRUE
Akap9	1034.81	-0.210561	0.251791	0.886144	PV Neurons	TRUE
Akip1	8.35792	1.30881	0.325324	0.909946	PV Neurons	TRUE
Akirin1	69.9176	-0.0904144	0.838013	0.995009	PV Neurons	TRUE
Akirin2	102.026	-0.0300132	0.946456	0.99773	PV Neurons	TRUE
Akna	15.2461	0.35781	0.668699	0.974566	PV Neurons	TRUE
Aknad1	13.3553	1.84455	0.0539065	0.676591	PV Neurons	TRUE
Akr1a1	271.022	0.19785	0.488767	0.94993	PV Neurons	TRUE
Akr1b10	67.5326	1.0511	0.00837404	0.415139	PV Neurons	TRUE
Akr1b3	69.9085	0.0649252	0.91748	0.996437	PV Neurons	TRUE
Akr1b7	8.84063	-1.97336	0.229209	0.876021	PV Neurons	TRUE
Akr1b8	3.9228	-0.52314	0.771467	0.990674	PV Neurons	TRUE
Akr1c12	1.8567	-1.98601	0.414049	0.93361	PV Neurons	TRUE
Akr1c13	4.894	-2.608	0.123508	0.789834	PV Neurons	TRUE
Akr1c14	26.3992	-1.39673	0.110945	0.775263	PV Neurons	TRUE
Akr1c18	50.7196	0.127273	0.871639	0.995377	PV Neurons	TRUE
Akr1c19	29.6683	1.17131	0.24046	0.880407	PV Neurons	TRUE
Akr1c20	9.29069	0.173402	0.872706	0.995377	PV Neurons	TRUE
Akr1c21	5.12328	-0.82829	0.641977	0.971283	PV Neurons	TRUE
Akr1c6	4.04144	3.97171	0.0296401	0.593997	PV Neurons	TRUE
Akr1cl	5.44503	-2.36429	0.159888	0.822949	PV Neurons	TRUE
Akr1d1	14.5677	-0.217144	0.825961	0.99435	PV Neurons	TRUE
Akr1e1	58.2399	-0.0402575	0.950993	0.997948	PV Neurons	TRUE
Akr7a5	16.8639	-0.533056	0.608889	0.967654	PV Neurons	TRUE
Akt1	508.145	0.100292	0.665269	0.974409	PV Neurons	TRUE
Akt1s1	73.8326	0.175126	0.675421	0.974566	PV Neurons	TRUE
Akt2	172.289	-0.338575	0.347491	0.914885	PV Neurons	TRUE
Akt2-ps	3.20494	-1.21139	0.553685	0.960793	PV Neurons	TRUE
Akt3	1223.69	0.254937	0.144848	0.807452	PV Neurons	TRUE
Aktip	372.115	-0.0295582	0.895808	0.995406	PV Neurons	TRUE
Alad	35.9888	-0.426135	0.532437	0.956516	PV Neurons	TRUE
Alas1	198.163	0.354804	0.221705	0.87047	PV Neurons	TRUE
Alas2	5.89037	-0.177526	0.92604	0.996482	PV Neurons	TRUE
Alb	5.08269	-0.202899	0.91427	0.996229	PV Neurons	TRUE
Albfm1	2.1576	-0.513494	0.786528	0.9926	PV Neurons	TRUE
Alcam	848.59	0.0778354	0.666862	0.974409	PV Neurons	TRUE
Aldh16a1	16.4533	-0.0311885	0.97994	0.999747	PV Neurons	TRUE
Aldh18a1	111.763	-0.238434	0.48338	0.949313	PV Neurons	TRUE
Aldh1a1	38.0212	0.558155	0.373215	0.919092	PV Neurons	TRUE
Aldh1a2	32.3722	0.0642962	0.927545	0.996482	PV Neurons	TRUE
Aldh1a3	39.0664	0.84786	0.21547	0.867077	PV Neurons	TRUE
Aldh1a7	13.4456	-0.360198	0.693183	0.978622	PV Neurons	TRUE
Aldh1b1	26.863	0.585646	0.445699	0.937485	PV Neurons	TRUE
Aldh1l1	118.367	-0.16699	0.639085	0.970013	PV Neurons	TRUE
Aldh1l2	48.9933	0.185745	0.698107	0.979566	PV Neurons	TRUE
Aldh2	69.2894	0.0149619	0.979084	0.999747	PV Neurons	TRUE
Aldh3a1	3.98524	-1.66135	0.381345	0.921474	PV Neurons	TRUE
Aldh3a2	106.173	-0.0421923	0.924778	0.996482	PV Neurons	TRUE
Aldh3b1	25.0884	0.657085	0.421804	0.933996	PV Neurons	TRUE
Aldh3b3	11.6143	1.25061	0.39339	0.925165	PV Neurons	TRUE
Aldh4a1	12.8359	0.868564	0.276149	0.900052	PV Neurons	TRUE
Aldh5a1	376.539	0.0515251	0.828302	0.994705	PV Neurons	TRUE
Aldh6a1	73.6481	0.502862	0.330216	0.912727	PV Neurons	TRUE
Aldh7a1	220.307	-0.295006	0.422858	0.933996	PV Neurons	TRUE
Aldh8a1	8.96402	-0.421833	0.715153	0.98187	PV Neurons	TRUE
Aldh9a1	75.3802	1.39891	0.0191817	0.533574	PV Neurons	TRUE
Aldoa	2268.48	0.00267002	0.984037	0.999747	PV Neurons	TRUE
Aldoa-ps4	2.66622	-1.08325	0.628974	0.969823	PV Neurons	TRUE
Aldoart1	10.9982	0.567374	0.478844	0.947819	PV Neurons	TRUE
Aldoart2	8.36084	-0.229791	0.811615	0.993955	PV Neurons	TRUE
Aldob	12.2465	0.786546	0.528507	0.956118	PV Neurons	TRUE
Aldoc	408.228	0.288791	0.192256	0.852833	PV Neurons	TRUE
Alg1	39.243	0.49163	0.52904	0.956118	PV Neurons	TRUE
Alg10b	58.087	-0.598292	0.390313	0.924933	PV Neurons	TRUE
Alg11	88.5753	-0.0939593	0.857415	0.995377	PV Neurons	TRUE
Alg12	42.46	-0.0426933	0.951191	0.997948	PV Neurons	TRUE
Alg13	42.054	-0.0859675	0.886663	0.995377	PV Neurons	TRUE
Alg14	47.7605	-0.778471	0.175055	0.840417	PV Neurons	TRUE
Alg2	268.633	-0.127187	0.608076	0.967561	PV Neurons	TRUE
Alg3	19.0485	-1.72289	0.0553762	0.676802	PV Neurons	TRUE
Alg5	34.383	-0.669636	0.414629	0.933675	PV Neurons	TRUE
Alg6	73.7879	0.0846616	0.890445	0.995406	PV Neurons	TRUE
Alg8	32.9914	-0.541599	0.464374	0.942407	PV Neurons	TRUE
Alg9	112.188	0.2203	0.635867	0.969823	PV Neurons	TRUE
Alk	2324.33	0.10322	0.565946	0.960793	PV Neurons	TRUE
Alkal1	13.0183	1.9045	0.091195	0.745707	PV Neurons	TRUE
Alkal2	21.2667	-0.418952	0.679916	0.975894	PV Neurons	TRUE
Alkbh1	79.2387	-0.611519	0.364425	0.919092	PV Neurons	TRUE
Alkbh2	11.2204	2.73356	0.0607268	0.685699	PV Neurons	TRUE
Alkbh3	59.0671	0.000389226	0.99958	0.999865	PV Neurons	TRUE
Alkbh4	24.117	1.16518	0.218495	0.868705	PV Neurons	TRUE
Alkbh5	249.192	-0.128837	0.588653	0.964553	PV Neurons	TRUE
Alkbh6	39.0671	-0.382449	0.599165	0.965571	PV Neurons	TRUE
Alkbh7	19.1759	-0.395566	0.697651	0.979566	PV Neurons	TRUE
Alkbh8	165.638	0.0777616	0.807555	0.993955	PV Neurons	TRUE
Allc	5.81577	1.67704	0.254183	0.886619	PV Neurons	TRUE
Alms1	232.269	-0.0809489	0.753207	0.989697	PV Neurons	TRUE
Alms1-ps1	15.2259	0.29405	0.831332	0.995009	PV Neurons	TRUE
Alms1-ps2	10.4182	2.23486	0.0890617	0.743268	PV Neurons	TRUE
Alox12	15.3341	2.37059	0.0527017	0.674592	PV Neurons	TRUE
Alox12b	9.38246	0.7487	0.630755	0.969823	PV Neurons	TRUE
Alox12e	14.605	-0.92083	0.394529	0.925165	PV Neurons	TRUE
Alox15	6.37704	-0.696932	0.665384	0.974409	PV Neurons	TRUE
Alox5	24.6639	1.15876	0.0812828	0.728805	PV Neurons	TRUE
Alox5ap	16.8048	-0.332424	0.747066	0.988919	PV Neurons	TRUE
Alox8	67.2453	1.11198	0.111814	0.775263	PV Neurons	TRUE
Aloxe3	20.8285	-0.209654	0.810491	0.993955	PV Neurons	TRUE
Alpk1	80.6294	0.0376043	0.943237	0.99773	PV Neurons	TRUE
Alpk2	53.5389	-0.0134566	0.981041	0.999747	PV Neurons	TRUE
Alpk3	13.7607	-0.766166	0.357943	0.919028	PV Neurons	TRUE
Alpl	34.3521	-0.898818	0.151447	0.814245	PV Neurons	TRUE
Als2	273.018	-0.32734	0.192419	0.852833	PV Neurons	TRUE
Als2cl	18.6171	-1.92272	0.039883	0.637439	PV Neurons	TRUE
Alx1	15.0582	0.500523	0.660727	0.974115	PV Neurons	TRUE
Alx3	6.2253	-0.336393	0.800241	0.993576	PV Neurons	TRUE
Alx4	22.1472	0.401336	0.621342	0.96803	PV Neurons	TRUE
Alyref	73.0301	-0.147446	0.793519	0.993388	PV Neurons	TRUE
Amacr	24.808	2.41036	0.00234443	0.271157	PV Neurons	TRUE
Ambn	7.7589	-2.87508	0.063596	0.696158	PV Neurons	TRUE
Ambp	4.24736	-0.0781781	0.95808	0.999111	PV Neurons	TRUE
Ambra1	675.149	-0.0831273	0.697057	0.979239	PV Neurons	TRUE
Amd-ps3	2.64732	1.11304	0.59758	0.965571	PV Neurons	TRUE
Amd1	94.279	-0.0362126	0.937491	0.996907	PV Neurons	TRUE
Amd2	2.84993	3.07745	0.101801	0.762876	PV Neurons	TRUE
Amdhd1	10.2355	-0.185945	0.857034	0.995377	PV Neurons	TRUE
Amdhd2	29.4471	0.489978	0.479331	0.948073	PV Neurons	TRUE
Amer1	55.1371	0.143083	0.804745	0.993781	PV Neurons	TRUE
Amer2	141.841	-0.320284	0.398533	0.925616	PV Neurons	TRUE
Amer3	70.1668	-0.0339323	0.9526	0.998175	PV Neurons	TRUE
Amfr	347.639	-0.111323	0.620206	0.96803	PV Neurons	TRUE
Amhr2	4.51985	-1.23812	0.483507	0.949313	PV Neurons	TRUE
Amigo1	568.755	0.167188	0.343814	0.914159	PV Neurons	TRUE
Amigo2	5.28453	0.00569147	0.997566	0.999747	PV Neurons	TRUE
Amigo3	11.0634	2.73529	0.0655499	0.703726	PV Neurons	TRUE
Ammecr1	271.258	-0.0302595	0.925022	0.996482	PV Neurons	TRUE
Ammecr1l	136.369	0.183421	0.643551	0.971378	PV Neurons	TRUE
Amn	21.6529	-0.933837	0.30953	0.906344	PV Neurons	TRUE
Amn1	56.0449	0.620876	0.341624	0.914159	PV Neurons	TRUE
Amot	72.2083	0.0230468	0.967328	0.999747	PV Neurons	TRUE
Amotl1	176.412	-0.204126	0.456942	0.940193	PV Neurons	TRUE
Amotl2	42.9619	0.316397	0.522192	0.955141	PV Neurons	TRUE
Ampd1	14.6349	1.9374	0.0673755	0.707526	PV Neurons	TRUE
Ampd2	113.978	-0.17058	0.554281	0.960793	PV Neurons	TRUE
Ampd3	129.271	-0.393255	0.353706	0.917951	PV Neurons	TRUE
Amph	1462.18	0.022524	0.851076	0.995364	PV Neurons	TRUE
Amt	24.444	0.0720414	0.928495	0.996482	PV Neurons	TRUE
Amtn	2.95922	-0.175575	0.928954	0.996482	PV Neurons	TRUE
Amy1	179.579	-0.262506	0.484067	0.949558	PV Neurons	TRUE
Amy2-ps1	13.6853	-0.312976	0.78913	0.993158	PV Neurons	TRUE
Amz1	36.734	1.35067	0.0593032	0.682355	PV Neurons	TRUE
Amz2	164.112	0.0691961	0.829402	0.994705	PV Neurons	TRUE
Anapc1	471.934	0.409675	0.092261	0.750537	PV Neurons	TRUE
Anapc10	113.096	0.221196	0.567088	0.960793	PV Neurons	TRUE
Anapc11	47.1867	-0.0886331	0.871886	0.995377	PV Neurons	TRUE
Anapc13	34.3388	-1.22556	0.0830382	0.730819	PV Neurons	TRUE
Anapc15	49.6569	-0.375994	0.59089	0.964981	PV Neurons	TRUE
Anapc16	51.5663	-1.31351	0.0262408	0.571864	PV Neurons	TRUE
Anapc2	236.853	0.279789	0.313903	0.906847	PV Neurons	TRUE
Anapc4	221.57	-0.32033	0.285182	0.903143	PV Neurons	TRUE
Anapc5	362.833	-0.111838	0.616438	0.96803	PV Neurons	TRUE
Anapc7	100.738	-0.281714	0.510562	0.953886	PV Neurons	TRUE
Angel1	48.5245	0.707722	0.283257	0.903143	PV Neurons	TRUE
Angel2	351.447	-0.114727	0.684307	0.976614	PV Neurons	TRUE
Angpt1	126.993	0.711164	0.203294	0.858663	PV Neurons	TRUE
Angpt2	4.85435	2.63889	0.161851	0.82366	PV Neurons	TRUE
Angpt4	15.6005	-0.927911	0.389995	0.924933	PV Neurons	TRUE
Angptl1	7.92823	-2.72572	0.0924623	0.75072	PV Neurons	TRUE
Angptl2	34.4942	0.0281373	0.966414	0.999747	PV Neurons	TRUE
Angptl4	1.42868	1.24822	0.632784	0.969823	PV Neurons	TRUE
Angptl6	13.1373	-0.340679	0.766816	0.990171	PV Neurons	TRUE
Ank	934.23	0.101941	0.518577	0.955141	PV Neurons	TRUE
Ank1	2886.95	-0.0013461	0.989017	0.999747	PV Neurons	TRUE
Ank2	7688.88	0.0150316	0.891223	0.995406	PV Neurons	TRUE
[truncated: 184,265 more rows]

## Sheet: Stress
gene	baseMean	log2FoldChange	pvalue	padj	cluster	withCoef
0610006L08Rik	58.0663	-1.20341	0.221265	0.790455	PV Neurons	TRUE
0610009B22Rik	24.7106	-0.885843	0.51018	0.918236	PV Neurons	TRUE
0610009E02Rik	44.6429	0.197029	0.855595	0.984238	PV Neurons	TRUE
0610009L18Rik	16.4428	-1.13563	0.186335	0.765545	PV Neurons	TRUE
0610010F05Rik	549.27	-0.306775	0.285593	0.835602	PV Neurons	TRUE
0610012G03Rik	60.7491	0.580538	0.257872	0.820287	PV Neurons	TRUE
0610030E20Rik	62.2187	-1.00144	0.285507	0.835602	PV Neurons	TRUE
0610038B21Rik	12.0203	-0.167043	0.844076	0.982736	PV Neurons	TRUE
0610040F04Rik	87.1168	0.509379	0.360524	0.870437	PV Neurons	TRUE
0610040J01Rik	1509.98	0.311772	0.554822	0.931482	PV Neurons	TRUE
0610043K17Rik	70.1273	-0.369435	0.603631	0.943024	PV Neurons	TRUE
1010001N08Rik	72.5797	-0.10136	0.861576	0.984645	PV Neurons	TRUE
1100001I12Rik	10.5657	0.301858	0.828017	0.981291	PV Neurons	TRUE
1110002E22Rik	25.5644	0.463589	0.641414	0.950686	PV Neurons	TRUE
1110002J07Rik	5.32345	2.20256	0.275603	0.831468	PV Neurons	TRUE
1110002L01Rik	100.142	0.508151	0.418716	0.892248	PV Neurons	TRUE
1110004F10Rik	370.544	0.00622802	0.980009	0.998091	PV Neurons	TRUE
1110008P14Rik	76.648	-1.00651	0.139177	0.71898	PV Neurons	TRUE
1110012L19Rik	14.007	0.57732	0.705399	0.963014	PV Neurons	TRUE
1110015O18Rik	10.5017	1.63325	0.315299	0.850711	PV Neurons	TRUE
1110017D15Rik	42.317	-0.528462	0.672398	0.95758	PV Neurons	TRUE
1110018N20Rik	14.6187	0.814435	0.586111	0.939081	PV Neurons	TRUE
1110019D14Rik	170.215	-0.348125	0.415738	0.890631	PV Neurons	TRUE
1110020A21Rik	30.6053	-0.743036	0.384867	0.877625	PV Neurons	TRUE
1110028F18Rik	17.6918	1.88772	0.12581	0.696991	PV Neurons	TRUE
1110032A03Rik	51.437	-0.121468	0.901679	0.987414	PV Neurons	TRUE
1110038B12Rik	19.8558	3.83626	0.000497821	0.0903504	PV Neurons	TRUE
1110038F14Rik	41.6882	0.588558	0.501606	0.916017	PV Neurons	TRUE
1110051M20Rik	912.653	-0.152951	0.501015	0.915832	PV Neurons	TRUE
1110059E24Rik	1108.85	0.723898	0.165995	0.746316	PV Neurons	TRUE
1110059G10Rik	15.1499	-1.1239	0.384605	0.877625	PV Neurons	TRUE
1110065P20Rik	21.3672	0.593588	0.610763	0.944278	PV Neurons	TRUE
1190007I07Rik	37.5411	0.784647	0.37941	0.877198	PV Neurons	TRUE
1190028D05Rik	21.6572	0.666272	0.553239	0.93093	PV Neurons	TRUE
1200007C13Rik	13.7457	0.487603	0.560082	0.933206	PV Neurons	TRUE
1300002E11Rik	24.26	4.09872	0.00918685	0.322578	PV Neurons	TRUE
1300017J02Rik	71.7567	0.852195	0.222907	0.791206	PV Neurons	TRUE
1500004A13Rik	365.624	-0.595963	0.198286	0.772345	PV Neurons	TRUE
1500009C09Rik	123.899	-0.533641	0.182502	0.762452	PV Neurons	TRUE
1500009L16Rik	101.775	0.651789	0.208357	0.780193	PV Neurons	TRUE
1500011B03Rik	216.379	-0.599497	0.221924	0.790455	PV Neurons	TRUE
1500012K07Rik	17.2214	0.0581263	0.967316	0.997141	PV Neurons	TRUE
1500015L24Rik	71.6461	0.0209759	0.973925	0.997682	PV Neurons	TRUE
1500026H17Rik	44.3912	1.66722	0.0413022	0.520932	PV Neurons	TRUE
1500032F14Rik	4.69502	1.32931	0.322738	0.853253	PV Neurons	TRUE
1520401A03Rik	19.9436	0.209537	0.849452	0.983767	PV Neurons	TRUE
1600002D24Rik	398.919	-0.108061	0.705434	0.963014	PV Neurons	TRUE
1600002K03Rik	15.4348	0.946	0.591046	0.939081	PV Neurons	TRUE
1600010M07Rik	47.9611	-0.075001	0.906124	0.987514	PV Neurons	TRUE
1600012H06Rik	38.7288	0.0523595	0.96135	0.995626	PV Neurons	TRUE
1600014C10Rik	73.1679	0.0869056	0.912969	0.988462	PV Neurons	TRUE
1600020E01Rik	152.099	0.00255445	0.995455	0.999397	PV Neurons	TRUE
1600022D10Rik	36.0365	-1.78594	0.0655317	0.594099	PV Neurons	TRUE
1600029O15Rik	10.18	0.0425244	0.98251	0.998266	PV Neurons	TRUE
1700001C02Rik	10.9696	3.651	0.00625583	0.278916	PV Neurons	TRUE
1700001C19Rik	62.9787	2.57006	0.00159507	0.160999	PV Neurons	TRUE
1700001G01Rik	83.6749	0.517462	0.434306	0.898792	PV Neurons	TRUE
1700001K19Rik	32.2233	-1.4544	0.149123	0.729128	PV Neurons	TRUE
1700001K23Rik	16.2148	2.34672	0.0628046	0.587731	PV Neurons	TRUE
1700001L05Rik	25.6813	0.220322	0.879312	0.985491	PV Neurons	TRUE
1700001L19Rik	43.9089	-0.650824	0.497512	0.914965	PV Neurons	TRUE
1700001O22Rik	47.4398	-0.441112	0.642104	0.950706	PV Neurons	TRUE
1700003C15Rik	12.7977	-0.284598	0.848996	0.983767	PV Neurons	TRUE
1700003E16Rik	75.4638	0.482685	0.476981	0.910898	PV Neurons	TRUE
1700003F12Rik	6.37422	3.81963	0.0148781	0.382513	PV Neurons	TRUE
1700003H04Rik	19.3338	1.52571	0.229322	0.79778	PV Neurons	TRUE
1700003I16Rik	16.3045	-2.74294	0.111925	0.676861	PV Neurons	TRUE
1700003M07Rik	29.8143	-5.31219	4.95299e-05	0.0322955	PV Neurons	TRUE
1700003P14Rik	17.8379	-0.492126	0.572797	0.93631	PV Neurons	TRUE
1700006A11Rik	13.9014	2.13171	0.101617	0.658367	PV Neurons	TRUE
1700006H21Rik	5.60004	0.0689306	0.967561	0.997141	PV Neurons	TRUE
1700007H22Rik	10.2439	0.139732	0.937556	0.991397	PV Neurons	TRUE
1700008C04Rik	44.566	1.25096	0.0414993	0.521481	PV Neurons	TRUE
1700008J07Rik	8.28259	-0.480654	0.708577	0.964213	PV Neurons	TRUE
1700008O03Rik	211.147	0.224913	0.603595	0.943024	PV Neurons	TRUE
1700010B13Rik	21.4081	1.78507	0.234755	0.802021	PV Neurons	TRUE
1700010H22Rik	2.71487	-1.63994	0.482803		PV Neurons	TRUE
1700010I02Rik	23.5625	-1.3437	0.320203	0.852773	PV Neurons	TRUE
1700010I14Rik	29.9196	-0.121077	0.888849	0.986416	PV Neurons	TRUE
1700010J16Rik	27.2745	2.65098	0.00577829	0.272091	PV Neurons	TRUE
1700010K24Rik	39.3824	-0.23135	0.722985	0.966122	PV Neurons	TRUE
1700010N08Rik	25.1157	1.74429	0.19242	0.770296	PV Neurons	TRUE
1700011B04Rik	7.24213	0.462121	0.772001	0.972928	PV Neurons	TRUE
1700011C11Rik	29.967	0.460061	0.633223	0.949507	PV Neurons	TRUE
1700011L22Rik	12.3756	-0.328025	0.789418	0.975447	PV Neurons	TRUE
1700012B07Rik	23.7862	0.455436	0.674022	0.958392	PV Neurons	TRUE
1700012B09Rik	5.6767	1.83507	0.234719	0.802021	PV Neurons	TRUE
1700012D14Rik	85.2728	-0.0215368	0.972314	0.997682	PV Neurons	TRUE
1700012I11Rik	148.866	-0.848549	0.192732	0.770507	PV Neurons	TRUE
1700012J15Rik	3.9945	1.79765	0.412005		PV Neurons	TRUE
1700012P22Rik	15.8999	0.00847701	0.993568	0.999067	PV Neurons	TRUE
1700013F07Rik	17.2127	2.05066	0.144781	0.723588	PV Neurons	TRUE
1700013H16Rik	3.81742	-0.955583	0.581586		PV Neurons	TRUE
1700013N06Rik	36.9517	1.77534	0.0268177	0.460131	PV Neurons	TRUE
1700014L14Rik	29.3959	0.514282	0.623945	0.946504	PV Neurons	TRUE
1700015F17Rik	36.5907	1.20339	0.227513	0.794532	PV Neurons	TRUE
1700015I17Rik	5.41418	1.17595	0.524127	0.921403	PV Neurons	TRUE
1700016B01Rik	7.86385	-1.10133	0.348381	0.866464	PV Neurons	TRUE
1700016C15Rik	39.3685	-0.510939	0.483251	0.912447	PV Neurons	TRUE
1700016D06Rik	35.9849	0.842124	0.362001	0.870554	PV Neurons	TRUE
1700016H13Rik	2.18515	-0.229086	0.924594		PV Neurons	TRUE
1700016L21Rik	13.7444	2.14231	0.0519852	0.562193	PV Neurons	TRUE
1700016P03Rik	27.8032	0.011461	0.989068	0.998775	PV Neurons	TRUE
1700017B05Rik	36.3133	0.0377504	0.962553	0.99584	PV Neurons	TRUE
1700017D01Rik	50.5006	0.636197	0.357252	0.86972	PV Neurons	TRUE
1700017G19Rik	30.3167	0.0834558	0.929502	0.990166	PV Neurons	TRUE
1700017M07Rik	13.2396	-1.9437	0.0685659	0.600655	PV Neurons	TRUE
1700017N19Rik	16.1016	0.644869	0.503985	0.916567	PV Neurons	TRUE
1700018A04Rik	101.372	-1.12612	0.153335	0.735129	PV Neurons	TRUE
1700018M17Rik	1.74825	1.84331	0.373367		PV Neurons	TRUE
1700019A02Rik	39.4313	0.840713	0.344877	0.865264	PV Neurons	TRUE
1700019C18Rik	10.8635	-2.62015	0.0907857	0.637065	PV Neurons	TRUE
1700019D03Rik	160.888	-0.329778	0.410413	0.888034	PV Neurons	TRUE
1700019F05Rik	1.95881	0.631636	0.793187		PV Neurons	TRUE
1700019J19Rik	26.4106	-1.45421	0.19843	0.772345	PV Neurons	TRUE
1700020D05Rik	12.4585	1.85375	0.318569	0.85185	PV Neurons	TRUE
1700020D12Rik	38.2551	-1.51841	0.153528	0.735166	PV Neurons	TRUE
1700020G03Rik	6.62155	5.81401	0.00360234	0.239206	PV Neurons	TRUE
1700020G17Rik	133.667	0.262481	0.688745	0.962298	PV Neurons	TRUE
1700020L24Rik	64.0008	0.658048	0.225118	0.793072	PV Neurons	TRUE
1700020N01Rik	112.198	0.306847	0.428778	0.896478	PV Neurons	TRUE
1700021F05Rik	62.6345	0.95943	0.195845	0.772345	PV Neurons	TRUE
1700021F07Rik	3.361	1.94759	0.332242		PV Neurons	TRUE
1700021L23Rik	7.31412	-0.203453	0.856517	0.984289	PV Neurons	TRUE
1700021N21Rik	9.84443	0.584623	0.510029	0.918236	PV Neurons	TRUE
1700022A22Rik	55.7509	0.417167	0.622438	0.946159	PV Neurons	TRUE
1700022H01Rik	2.88416	-0.713869	0.727379		PV Neurons	TRUE
1700022I11Rik	15.7154	2.3569	0.0422145	0.52562	PV Neurons	TRUE
1700022N22Rik	23.7583	-2.42428	0.0676061	0.599689	PV Neurons	TRUE
1700023B13Rik	2.87274	0.150298	0.906769		PV Neurons	TRUE
1700023F02Rik	54.668	-0.0105663	0.989311	0.998775	PV Neurons	TRUE
1700023F06Rik	52.4344	-0.222094	0.705983	0.963115	PV Neurons	TRUE
1700024B05Rik	16.2765	1.66933	0.244434	0.809317	PV Neurons	TRUE
1700024G13Rik	12.0879	0.0121318	0.992957	0.999067	PV Neurons	TRUE
1700024I08Rik	57.4813	1.29943	0.11468	0.679007	PV Neurons	TRUE
1700025C18Rik	7.7893	-1.40908	0.337213	0.863922	PV Neurons	TRUE
1700025F22Rik	18.7199	-0.0438108	0.969178	0.997336	PV Neurons	TRUE
1700025F24Rik	78.3819	0.359191	0.543966	0.927251	PV Neurons	TRUE
1700025G04Rik	1246.72	0.000153503	0.999301	0.999757	PV Neurons	TRUE
1700025M24Rik	16.6861	-1.919	0.0936812	0.644505	PV Neurons	TRUE
1700025O08Rik	10.8026	-2.46965	0.120615	0.688028	PV Neurons	TRUE
1700026D11Rik	29.8247	0.964438	0.267381	0.823788	PV Neurons	TRUE
1700026F02Rik	208.271	0.482422	0.375787	0.876621	PV Neurons	TRUE
1700026J12Rik	175.628	0.379473	0.704912	0.962898	PV Neurons	TRUE
1700026N04Rik	1.62353	-0.598114	0.828547		PV Neurons	TRUE
1700027A15Rik	45.3979	-1.12362	0.280276	0.834198	PV Neurons	TRUE
1700027H10Rik	64.9708	1.48069	0.0384485	0.512662	PV Neurons	TRUE
1700027J07Rik	35.4524	0.981508	0.230082	0.798383	PV Neurons	TRUE
1700028I16Rik	9.60436	0.0743717	0.961901	0.995626	PV Neurons	TRUE
1700028J19Rik	15.8339	0.125106	0.929759	0.990224	PV Neurons	TRUE
1700028M03Rik	10.0571	-0.210551	0.891539	0.986416	PV Neurons	TRUE
1700028P14Rik	84.5545	-1.00486	0.0494347	0.554023	PV Neurons	TRUE
1700029F12Rik	20.863	-2.2685	0.121749	0.690162	PV Neurons	TRUE
1700029H14Rik	13.1766	1.51648	0.327883	0.856604	PV Neurons	TRUE
1700029J03Rik	73.2483	1.03322	0.15443	0.735753	PV Neurons	TRUE
1700029J07Rik	43.584	0.909907	0.322067	0.852773	PV Neurons	TRUE
1700029N11Rik	5.23877	0.275268	0.879594	0.985515	PV Neurons	TRUE
1700030C10Rik	7.90409	-2.63684	0.142362	0.720915	PV Neurons	TRUE
1700030C12Rik	5.95159	-1.66208	0.357668	0.86972	PV Neurons	TRUE
1700030E10Rik	9.65572	0.732766	0.544239	0.927347	PV Neurons	TRUE
1700030F04Rik	81.4414	-0.702072	0.220471	0.790038	PV Neurons	TRUE
1700030J22Rik	52.6943	1.56754	0.0906281	0.636642	PV Neurons	TRUE
1700030K09Rik	52.3551	0.252257	0.7352	0.968792	PV Neurons	TRUE
1700030L20Rik	8.92079	2.56414	0.135381	0.716946	PV Neurons	TRUE
1700030N03Rik	93.2499	-0.802969	0.0879758	0.631976	PV Neurons	TRUE
1700031A10Rik	9.45244	-2.44219	0.0680393	0.600564	PV Neurons	TRUE
1700031M16Rik	13.0564	1.33844	0.340313	0.864737	PV Neurons	TRUE
1700034E13Rik	2.60427	-2.50004	0.218696		PV Neurons	TRUE
1700034G24Rik	12.7428	-2.29622	0.030086	0.478087	PV Neurons	TRUE
1700034H15Rik	53.8096	0.0174269	0.972588	0.997682	PV Neurons	TRUE
1700034K08Rik	21.3391	-1.75202	0.138583	0.71898	PV Neurons	TRUE
1700034P13Rik	54.0503	-0.0367761	0.955328	0.994566	PV Neurons	TRUE
1700036A12Rik	27.1251	0.59983	0.619034	0.946008	PV Neurons	TRUE
1700037C18Rik	22.1021	-2.3821	0.0994572	0.651944	PV Neurons	TRUE
1700037H04Rik	174.435	-0.150627	0.70557	0.963014	PV Neurons	TRUE
1700039I01Rik	6.48603	0.346411	0.797736	0.976879	PV Neurons	TRUE
1700041C23Rik	12.9164	-2.17314	0.225168	0.793072	PV Neurons	TRUE
1700041G16Rik	4.29759	0.119482	0.945086		PV Neurons	TRUE
1700041I07Rik	17.8131	0.286653	0.776065	0.972928	PV Neurons	TRUE
1700041M05Rik	16.1267	0.9856	0.429803	0.896704	PV Neurons	TRUE
1700041M19Rik	211.641	0.120117	0.69088	0.962298	PV Neurons	TRUE
1700042G15Rik	7.1786	0.336781	0.719165	0.965505	PV Neurons	TRUE
1700044C05Rik	22.1691	0.512847	0.546047	0.927446	PV Neurons	TRUE
1700045H11Rik	10.9261	0.270852	0.821948	0.980389	PV Neurons	TRUE
1700046C09Rik	22.412	1.04442	0.363534	0.871328	PV Neurons	TRUE
1700047F07Rik	74.6956	-0.877203	0.205847	0.778125	PV Neurons	TRUE
1700047M11Rik	22.2533	-0.0240784	0.987464	0.998775	PV Neurons	TRUE
1700048F04Rik	15.8822	0.795617	0.443672	0.900842	PV Neurons	TRUE
1700049E15Rik	2.48083	0.986181	0.683916		PV Neurons	TRUE
1700049E22Rik	10.5167	-0.0161117	0.991073	0.998775	PV Neurons	TRUE
1700052H01Rik	46.7571	0.719528	0.380703	0.877198	PV Neurons	TRUE
1700052K11Rik	41.4039	-1.62528	0.0921386	0.639956	PV Neurons	TRUE
1700054A03Rik	45.9351	0.642724	0.421631	0.892813	PV Neurons	TRUE
1700056E22Rik	25.3556	0.651984	0.496478	0.914659	PV Neurons	TRUE
1700056N10Rik	6.68753	3.4284	0.0702348	0.605426	PV Neurons	TRUE
1700057G04Rik	43.2923	-1.53468	0.057338	0.575513	PV Neurons	TRUE
1700057H15Rik	105.282	-0.146914	0.771108	0.972928	PV Neurons	TRUE
1700057H21Rik	22.4548	2.25898	0.0928217	0.642648	PV Neurons	TRUE
1700060C16Rik	41.3752	-0.278778	0.726289	0.966526	PV Neurons	TRUE
1700060O08Rik	20.3256	-0.505624	0.72865	0.967371	PV Neurons	TRUE
1700061G19Rik	24.4755	1.06663	0.275618	0.831468	PV Neurons	TRUE
1700061I17Rik	9.38388	-0.621192	0.696876	0.962821	PV Neurons	TRUE
1700061J23Rik	16.409	1.42659	0.171605	0.752028	PV Neurons	TRUE
1700062C10Rik	15.3829	0.399288	0.746477	0.970444	PV Neurons	TRUE
1700063A18Rik	24.7533	-0.502023	0.690158	0.962298	PV Neurons	TRUE
1700063D05Rik	76.4113	0.299112	0.782353	0.974406	PV Neurons	TRUE
1700064H15Rik	17.994	-0.158043	0.896056	0.98659	PV Neurons	TRUE
1700065L07Rik	17.2955	0.738286	0.6055	0.94357	PV Neurons	TRUE
1700066B17Rik	8.13807	-0.605388	0.685288	0.962298	PV Neurons	TRUE
1700066B19Rik	10.7328	-1.70676	0.133794	0.713862	PV Neurons	TRUE
1700066M21Rik	81.4469	-0.830599	0.30163	0.843682	PV Neurons	TRUE
1700066N21Rik	30.8762	0.0325134	0.97627	0.998086	PV Neurons	TRUE
1700067K01Rik	16.0064	0.718842	0.569839	0.935268	PV Neurons	TRUE
1700069B07Rik	14.9837	0.357983	0.780188	0.974034	PV Neurons	TRUE
1700069L16Rik	23.1403	0.854805	0.370817	0.87418	PV Neurons	TRUE
1700072O05Rik	4.7362	0.997691	0.615876	0.945583	PV Neurons	TRUE
1700074P13Rik	13.7554	-3.82298	0.00535442	0.268361	PV Neurons	TRUE
1700080N15Rik	8.60274	-4.36213	0.0111491	0.343324	PV Neurons	TRUE
1700081B01Rik	65.6721	0.158465	0.832625	0.981837	PV Neurons	TRUE
1700081H04Rik	4.89753	0.125138	0.935535	0.991159	PV Neurons	TRUE
1700081N11Rik	11.3611	0.98901	0.299081	0.842551	PV Neurons	TRUE
1700082M22Rik	11.382	-2.83521	0.094243	0.644793	PV Neurons	TRUE
1700084C06Rik	31.8228	2.20855	0.01434	0.37577	PV Neurons	TRUE
1700084E18Rik	25.1687	1.7677	0.0481261	0.547623	PV Neurons	TRUE
1700084F23Rik	20.3516	1.20031	0.271759	0.828934	PV Neurons	TRUE
1700086L19Rik	131.776	-0.291264	0.583609	0.939016	PV Neurons	TRUE
1700086O06Rik	41.3344	0.337533	0.673929	0.958386	PV Neurons	TRUE
1700086P04Rik	6.69328	2.75037	0.111418	0.676382	PV Neurons	TRUE
1700087I21Rik	123.973	-0.605582	0.364663	0.872327	PV Neurons	TRUE
1700088E04Rik	13.257	0.25687	0.847276	0.983563	PV Neurons	TRUE
1700092C17Rik	131.234	-0.309982	0.416635	0.891065	PV Neurons	TRUE
1700092E19Rik	27.93	0.416065	0.684772	0.962247	PV Neurons	TRUE
1700093J21Rik	39.2886	0.75332	0.497235	0.914965	PV Neurons	TRUE
1700094M23Rik	44.327	0.74736	0.415043	0.890188	PV Neurons	TRUE
1700095A13Rik	39.4068	0.919163	0.2802	0.834198	PV Neurons	TRUE
1700095J03Rik	7.52493	-0.216777	0.887137	0.986416	PV Neurons	TRUE
1700095J07Rik	25.486	-1.54428	0.0993976	0.65192	PV Neurons	TRUE
1700101I11Rik	5.6752	-0.0422811	0.983056	0.998266	PV Neurons	TRUE
1700102P08Rik	13.1897	-6.28694	3.67718e-05	0.0286321	PV Neurons	TRUE
1700108F19Rik	7.25401	-3.1767	0.10538	0.662482	PV Neurons	TRUE
1700109G14Rik	21.3467	3.10386	0.00401207	0.245644	PV Neurons	TRUE
1700109H08Rik	82.0451	-0.047255	0.953406	0.994293	PV Neurons	TRUE
1700109I08Rik	36.8832	-0.747114	0.404831	0.885187	PV Neurons	TRUE
1700109K24Rik	9.1806	1.85273	0.331349	0.860317	PV Neurons	TRUE
1700110C19Rik	35.2543	0.780735	0.519473	0.920355	PV Neurons	TRUE
1700110I01Rik	9.61444	0.641085	0.699487	0.962836	PV Neurons	TRUE
1700110I07Rik	14.4789	-1.90688	0.0884335	0.632555	PV Neurons	TRUE
1700111N16Rik	131.747	0.963441	0.0171324	0.409114	PV Neurons	TRUE
1700112D23Rik	390.298	1.01363	0.182124	0.762452	PV Neurons	TRUE
1700112H15Rik	77.8305	-0.493815	0.321859	0.852773	PV Neurons	TRUE
1700112J16Rik	43.536	0.512003	0.577003	0.937734	PV Neurons	TRUE
1700112M02Rik	107.408	1.16189	0.111703	0.676382	PV Neurons	TRUE
1700113A16Rik	11.822	1.60825	0.253604	0.817741	PV Neurons	TRUE
1700113B09Rik	10.6646	-2.76015	0.0795634	0.62326	PV Neurons	TRUE
1700113H08Rik	113.564	1.016	0.0702309	0.605426	PV Neurons	TRUE
1700120C14Rik	15.3224	-0.0452013	0.97062	0.997336	PV Neurons	TRUE
1700120G11Rik	240.232	-0.401183	0.402262	0.884085	PV Neurons	TRUE
1700121C08Rik	53.474	0.919979	0.197257	0.772345	PV Neurons	TRUE
1700121L16Rik	7.80993	0.467704	0.77532	0.972928	PV Neurons	TRUE
1700122H20Rik	1.53874	-1.99897	0.460237		PV Neurons	TRUE
1700123J17Rik	26.4154	-4.09739	9.76495e-05	0.0431465	PV Neurons	TRUE
1700123M08Rik	43.335	1.35637	0.0731125	0.610955	PV Neurons	TRUE
1700123O12Rik	380.798	-0.247919	0.565416	0.93416	PV Neurons	TRUE
1700123O20Rik	26.7527	2.63426	0.00659573	0.285318	PV Neurons	TRUE
1700125H20Rik	6.49297	1.17878	0.387652	0.878179	PV Neurons	TRUE
1700126H18Rik	9.55301	0.350075	0.792464	0.975908	PV Neurons	TRUE
1700128A07Rik	29.9137	-0.122109	0.89786	0.98659	PV Neurons	TRUE
1700128E19Rik	9.51051	-1.88203	0.258421	0.820287	PV Neurons	TRUE
1700128F08Rik	14.4921	-2.41448	0.140419	0.719102	PV Neurons	TRUE
1810007D17Rik	25.3372	-1.15536	0.340567	0.864737	PV Neurons	TRUE
1810009A15Rik	23.7515	-2.2395	0.0878497	0.631799	PV Neurons	TRUE
1810010H24Rik	21.2071	-0.950671	0.312409	0.849712	PV Neurons	TRUE
1810013D15Rik	6.35322	-1.95866	0.233869	0.801668	PV Neurons	TRUE
1810013L24Rik	553.608	-0.259868	0.264805	0.822567	PV Neurons	TRUE
1810014B01Rik	26.1983	1.13455	0.405608	0.885435	PV Neurons	TRUE
1810019N24Rik	17.0352	-3.08056	0.0494728	0.554023	PV Neurons	TRUE
1810020O05Rik	38.0509	0.0251479	0.973868	0.997682	PV Neurons	TRUE
1810024B03Rik	28.1387	-0.365806	0.744783	0.970282	PV Neurons	TRUE
1810026B05Rik	25.9326	0.813781	0.295372	0.840949	PV Neurons	TRUE
1810030O07Rik	116.463	0.346311	0.564495	0.93416	PV Neurons	TRUE
1810034E14Rik	19.216	0.96715	0.514747	0.918598	PV Neurons	TRUE
1810037I17Rik	18.2506	-0.575191	0.676851	0.959224	PV Neurons	TRUE
1810044D09Rik	2.55616	2.44032	0.302322		PV Neurons	TRUE
1810046K07Rik	53.8563	0.202334	0.749802	0.970992	PV Neurons	TRUE
1810053B23Rik	20.3315	0.146965	0.901006	0.987414	PV Neurons	TRUE
1810055G02Rik	68.6542	-0.340918	0.55886	0.932446	PV Neurons	TRUE
1810058I24Rik	26.3095	1.76798	0.0809396	0.6259	PV Neurons	TRUE
1810058N15Rik	2.80994	-0.631716	0.777515		PV Neurons	TRUE
1810062G17Rik	2.834	-0.417142	0.801072		PV Neurons	TRUE
1810062O18Rik	14.012	-0.764136	0.509678	0.918236	PV Neurons	TRUE
1810064F22Rik	8.79607	-2.21039	0.16302	0.744015	PV Neurons	TRUE
1810073O08Rik	4.26197	-0.065408	0.973388		PV Neurons	TRUE
2010001A14Rik	22.6304	2.90443	0.00129019	0.145819	PV Neurons	TRUE
2010001K21Rik	36.411	-0.68465	0.564176	0.93416	PV Neurons	TRUE
2010007H06Rik	20.5395	-1.11139	0.3584	0.86972	PV Neurons	TRUE
2010010A06Rik	11.3169	0.311241	0.784042	0.974564	PV Neurons	TRUE
2010106E10Rik	25.5756	0.116318	0.890628	0.986416	PV Neurons	TRUE
2010109A12Rik	10.5927	2.6173	0.0155598	0.391564	PV Neurons	TRUE
2010110G14Rik	84.6597	0.301695	0.575519	0.937421	PV Neurons	TRUE
2010110K18Rik	12.6958	-0.610833	0.682201	0.962018	PV Neurons	TRUE
2010204K13Rik	36.9094	-0.163521	0.844168	0.982736	PV Neurons	TRUE
2010300C02Rik	693.601	-0.109221	0.598652	0.941153	PV Neurons	TRUE
2010308F09Rik	10.3084	3.18926	0.0413042	0.520932	PV Neurons	TRUE
2010309G21Rik	206.209	2.17087	0.0540842	0.567277	PV Neurons	TRUE
2010310C07Rik	20.0096	-1.9876	0.100423	0.655002	PV Neurons	TRUE
2010315B03Rik	166.932	-0.448384	0.342935	0.864737	PV Neurons	TRUE
2010320M18Rik	13.7405	4.17261	0.00621573	0.278197	PV Neurons	TRUE
2010320O07Rik	31.6469	1.60144	0.0341709	0.494053	PV Neurons	TRUE
2210011C24Rik	41.3481	-0.11126	0.858795	0.984575	PV Neurons	TRUE
2210016F16Rik	23.6395	0.693919	0.379043	0.877198	PV Neurons	TRUE
2210016L21Rik	255.434	-0.274542	0.557327	0.932039	PV Neurons	TRUE
2210406O10Rik	21.9157	1.65057	0.164067	0.744643	PV Neurons	TRUE
2210407C18Rik	5.17974	0.495627	0.766956	0.972928	PV Neurons	TRUE
2210408F21Rik	759.248	-0.293484	0.219027	0.789708	PV Neurons	TRUE
2210408I21Rik	1711.78	-0.37108	0.050827	0.556932	PV Neurons	TRUE
2300009A05Rik	34.4078	0.147192	0.913878	0.988462	PV Neurons	TRUE
2310001H17Rik	11.5321	1.76326	0.135705	0.716946	PV Neurons	TRUE
2310002F09Rik	52.7134	1.80057	0.00539319	0.26936	PV Neurons	TRUE
2310005E17Rik	12.0893	0.593845	0.678892	0.959746	PV Neurons	TRUE
2310008N11Rik	67.3612	-0.782592	0.0994236	0.65192	PV Neurons	TRUE
2310009B15Rik	30.4119	-1.4955	0.167919	0.747356	PV Neurons	TRUE
2310010J17Rik	8.46761	0.310357	0.851206	0.983831	PV Neurons	TRUE
2310011J03Rik	24.6499	2.05072	0.149466	0.729737	PV Neurons	TRUE
2310014F06Rik	47.4583	1.62704	0.0425181	0.526688	PV Neurons	TRUE
2310015A10Rik	62.7009	-0.426574	0.585216	0.93905	PV Neurons	TRUE
2310016D03Rik	103.536	-1.27997	0.09186	0.639492	PV Neurons	TRUE
2310016D23Rik	10.6953	1.52074	0.412375	0.888675	PV Neurons	TRUE
2310016G11Rik	14.2558	1.90166	0.101761	0.658367	PV Neurons	TRUE
2310020H05Rik	10.7958	1.01087	0.590863	0.939081	PV Neurons	TRUE
2310022A10Rik	142.763	0.571324	0.317562	0.851289	PV Neurons	TRUE
2310022B05Rik	186.505	-0.203406	0.652982	0.953601	PV Neurons	TRUE
2310026I22Rik	27.0523	-0.895827	0.39298	0.881036	PV Neurons	TRUE
2310030A07Rik	8.64857	-0.79674	0.610475	0.944278	PV Neurons	TRUE
2310033P09Rik	100.733	-0.953729	0.251743	0.817509	PV Neurons	TRUE
2310034G01Rik	10.7185	2.72418	0.0167964	0.408205	PV Neurons	TRUE
2310034O05Rik	5.03792	2.68932	0.201313	0.774903	PV Neurons	TRUE
2310039L15Rik	42.5425	-0.0474795	0.932207	0.990676	PV Neurons	TRUE
2310040G24Rik	15.6377	-2.55288	0.0685811	0.600655	PV Neurons	TRUE
2310043O21Rik	70.3696	1.69875	0.0104497	0.335479	PV Neurons	TRUE
2310047D07Rik	9.19901	-0.301745	0.829384	0.981291	PV Neurons	TRUE
2310057M21Rik	123.126	-0.20791	0.599435	0.941384	PV Neurons	TRUE
2310058D17Rik	56.0794	0.00382305	0.995149	0.999228	PV Neurons	TRUE
2310061I04Rik	236.7	-0.352115	0.24195	0.809047	PV Neurons	TRUE
2310065F04Rik	2.45511	0.300148	0.90378		PV Neurons	TRUE
2310067P03Rik	119.234	-0.66679	0.34133	0.864737	PV Neurons	TRUE
2310068J16Rik	39.4672	0.28788	0.872987	0.984645	PV Neurons	TRUE
2400006E01Rik	3.89693	-0.833196	0.619065		PV Neurons	TRUE
2410002F23Rik	90.8796	-0.217846	0.721733	0.965799	PV Neurons	TRUE
2410003L11Rik	18.6263	2.58939	0.00842075	0.314301	PV Neurons	TRUE
2410004B18Rik	95.9491	-0.0967641	0.889113	0.986416	PV Neurons	TRUE
2410004I01Rik	7.68291	2.08559	0.253313	0.817624	PV Neurons	TRUE
2410004P03Rik	10.606	-0.191378	0.89186	0.986424	PV Neurons	TRUE
2410006H16Rik	45.5696	-1.25473	0.239685	0.807111	PV Neurons	TRUE
2410012E07Rik	27.9891	0.0349415	0.973404	0.997682	PV Neurons	TRUE
2410017I17Rik	11.9853	-0.954897	0.502383	0.916316	PV Neurons	TRUE
2410018L13Rik	18.1733	0.560748	0.554686	0.931482	PV Neurons	TRUE
2410022M11Rik	9.40475	-2.60375	0.0540336	0.567184	PV Neurons	TRUE
2410124H12Rik	9.14705	-0.611508	0.709279	0.964213	PV Neurons	TRUE
2410131K14Rik	316.861	-0.282302	0.400172	0.883556	PV Neurons	TRUE
2410137M14Rik	6.60649	0.240105	0.884147	0.986175	PV Neurons	TRUE
2410152P15Rik	34.7799	-0.0473942	0.946455	0.992622	PV Neurons	TRUE
2500002B13Rik	62.2214	0.582882	0.251662	0.817509	PV Neurons	TRUE
2500004C02Rik	31.118	0.173152	0.862007	0.984645	PV Neurons	TRUE
2510002D24Rik	24.2949	-0.692014	0.473204	0.909441	PV Neurons	TRUE
2510009E07Rik	216.633	-0.103311	0.780347	0.974034	PV Neurons	TRUE
2510039O18Rik	107.52	-1.4719	0.00390699	0.245084	PV Neurons	TRUE
2600014E21Rik	189.531	-0.352366	0.376206	0.876888	PV Neurons	TRUE
2610001J05Rik	25.5692	3.37857	0.0102139	0.332786	PV Neurons	TRUE
2610002M06Rik	163.266	0.272195	0.6139	0.944694	PV Neurons	TRUE
2610005L07Rik	284.323	0.146893	0.741542	0.969309	PV Neurons	TRUE
2610008E11Rik	149.318	-0.265163	0.522181	0.921233	PV Neurons	TRUE
2610020C07Rik	150.707	-0.518254	0.142414	0.720915	PV Neurons	TRUE
2610021A01Rik	124.637	0.849177	0.262043	0.821077	PV Neurons	TRUE
2610027F03Rik	55.6844	-0.170459	0.837709	0.981837	PV Neurons	TRUE
2610027K06Rik	26.4311	-1.46269	0.160418	0.741535	PV Neurons	TRUE
2610028D06Rik	16.5961	-5.20985	0.000698749	0.105564	PV Neurons	TRUE
2610028E06Rik	38.3053	-0.402766	0.62563	0.947287	PV Neurons	TRUE
2610028H24Rik	7.45091	0.675252	0.683154	0.962247	PV Neurons	TRUE
2610035D17Rik	718.229	-0.240131	0.285057	0.835602	PV Neurons	TRUE
2610035F20Rik	7.04233	0.180551	0.885572	0.986416	PV Neurons	TRUE
2610037D02Rik	335.927	-0.137383	0.667786	0.956271	PV Neurons	TRUE
2610044O15Rik8	178.004	-0.117864	0.835744	0.981837	PV Neurons	TRUE
2610203C22Rik	36.0636	-0.123905	0.882121	0.985801	PV Neurons	TRUE
2610206C17Rik	76.1741	0.584427	0.450056	0.903042	PV Neurons	TRUE
2610301B20Rik	126.11	0.298704	0.51545	0.919027	PV Neurons	TRUE
2610307P16Rik	355.283	0.233754	0.604036	0.943082	PV Neurons	TRUE
2610316D01Rik	292.737	0.790938	0.0310892	0.484153	PV Neurons	TRUE
2610318N02Rik	27.746	0.771067	0.35735	0.86972	PV Neurons	TRUE
2610507B11Rik	2277.73	-0.174911	0.183112	0.763716	PV Neurons	TRUE
2610507I01Rik	31.6484	-0.780084	0.436223	0.899541	PV Neurons	TRUE
2610528A11Rik	12.36	3.03083	0.0526155	0.562503	PV Neurons	TRUE
2700046A07Rik	12.0498	-0.192063	0.901849	0.987414	PV Neurons	TRUE
2700049A03Rik	200.219	-0.574414	0.0668882	0.596929	PV Neurons	TRUE
2700054A10Rik	50.1012	1.75245	0.0917605	0.639492	PV Neurons	TRUE
2700062C07Rik	36.3985	-0.766707	0.469486	0.908514	PV Neurons	TRUE
2700069I18Rik	26.4435	2.54666	0.0190516	0.414534	PV Neurons	TRUE
2700078F05Rik	47.4276	-0.288375	0.797187	0.976833	PV Neurons	TRUE
2700080J24Rik	7.405	1.35349	0.420703	0.892615	PV Neurons	TRUE
2700081O15Rik	57.1194	0.236285	0.739109	0.968792	PV Neurons	TRUE
2700089I24Rik	87.7703	-0.00941922	0.987625	0.998775	PV Neurons	TRUE
2700097O09Rik	59.4935	-0.394699	0.506559	0.917078	PV Neurons	TRUE
2700099C18Rik	86.0731	0.205536	0.763832	0.972928	PV Neurons	TRUE
2810001G20Rik	28.0263	-1.06766	0.390878	0.879553	PV Neurons	TRUE
2810002D19Rik	13.5376	0.721772	0.496052	0.914596	PV Neurons	TRUE
2810004N23Rik	91.0653	-0.568821	0.162161	0.743361	PV Neurons	TRUE
2810006K23Rik	56.7933	-0.634068	0.512611	0.918236	PV Neurons	TRUE
2810013P06Rik	15.3219	-0.974811	0.518817	0.920355	PV Neurons	TRUE
2810021J22Rik	45.6783	0.0878383	0.910782	0.988033	PV Neurons	TRUE
2810025M15Rik	57.6987	-0.511029	0.636717	0.949544	PV Neurons	TRUE
2810029C07Rik	36.6813	-3.94237	0.000292946	0.0679447	PV Neurons	TRUE
2810030D12Rik	2.743	0.63097	0.704009		PV Neurons	TRUE
2810032G03Rik	94.9224	0.105546	0.883354	0.986017	PV Neurons	TRUE
2810039B14Rik	38.8883	-1.97585	0.0181213	0.413595	PV Neurons	TRUE
2810049E08Rik	203.296	0.116569	0.796938	0.976829	PV Neurons	TRUE
2810402E24Rik	16.392	0.532358	0.574754	0.937215	PV Neurons	TRUE
2810403D21Rik	82.3286	-0.385716	0.586452	0.939081	PV Neurons	TRUE
2810404M03Rik	190.73	-0.277067	0.562102	0.93349	PV Neurons	TRUE
2810407A14Rik	50.0145	0.216658	0.795593	0.976686	PV Neurons	TRUE
2810408A11Rik	5.19995	0.904896	0.595311	0.940096	PV Neurons	TRUE
2810410L24Rik	23.5397	1.51536	0.164844	0.746052	PV Neurons	TRUE
2810429I04Rik	48.1034	0.665609	0.459409	0.9052	PV Neurons	TRUE
2810459M11Rik	262.653	0.149208	0.612639	0.944278	PV Neurons	TRUE
2810468N07Rik	46.0455	0.585235	0.388035	0.878499	PV Neurons	TRUE
2810471M01Rik	9.66725	-2.05491	0.25401	0.81801	PV Neurons	TRUE
2900005J15Rik	35.9348	0.161167	0.875457	0.984812	PV Neurons	TRUE
2900009J06Rik	8.9974	-0.0281445	0.986363	0.998732	PV Neurons	TRUE
2900022M07Rik	34.1127	-0.654707	0.544371	0.927361	PV Neurons	TRUE
2900026A02Rik	573.955	0.0311551	0.913594	0.988462	PV Neurons	TRUE
2900027M19Rik	66.7232	-0.419541	0.640491	0.950578	PV Neurons	TRUE
2900041M22Rik	21.7864	2.96027	0.072568	0.610573	PV Neurons	TRUE
2900045O20Rik	37.7492	-0.56888	0.601742	0.942302	PV Neurons	TRUE
2900052L18Rik	8.18671	0.323388	0.826617	0.981187	PV Neurons	TRUE
2900052N01Rik	27.766	-0.220723	0.792778	0.975962	PV Neurons	TRUE
2900060N12Rik	65.3427	0.920716	0.134409	0.714945	PV Neurons	TRUE
2900064K03Rik	49.4994	3.43988	0.000173229	0.0520838	PV Neurons	TRUE
2900076A07Rik	24.0625	-2.15967	0.131355	0.708651	PV Neurons	TRUE
2900079G21Rik	80.7606	0.60537	0.358213	0.86972	PV Neurons	TRUE
2900092C05Rik	25.3288	-2.60599	0.030194	0.478408	PV Neurons	TRUE
2900097C17Rik	3811.66	0.124168	0.304845	0.846075	PV Neurons	TRUE
3000002C10Rik	28.485	-1.38268	0.307242	0.847375	PV Neurons	TRUE
3010001F23Rik	220.551	0.166125	0.665609	0.956171	PV Neurons	TRUE
3010003L21Rik	1.83121	-0.404158	0.853976		PV Neurons	TRUE
3100003L05Rik	246.344	0.0151302	0.961298	0.995626	PV Neurons	TRUE
3110009E18Rik	57.7929	-0.282949	0.655323	0.954017	PV Neurons	TRUE
3110015C05Rik	34.7371	1.9457	0.0234791	0.438262	PV Neurons	TRUE
3110021N24Rik	38.6302	0.363618	0.660306	0.955741	PV Neurons	TRUE
3110039M20Rik	91.7161	0.0121725	0.985381	0.998732	PV Neurons	TRUE
3110040N11Rik	16.6806	1.96348	0.24348	0.809198	PV Neurons	TRUE
3110053B16Rik	19.7629	-0.0300446	0.980816	0.998091	PV Neurons	TRUE
3110056K07Rik	82.7918	0.569628	0.389887	0.87913	PV Neurons	TRUE
3110080E11Rik	70.7306	-0.127054	0.870755	0.984645	PV Neurons	TRUE
3110082I17Rik	151.884	0.144329	0.739531	0.968792	PV Neurons	TRUE
3110082J24Rik	113.333	-0.38197	0.306766	0.847375	PV Neurons	TRUE
3110083C13Rik	14.343	-0.537583	0.700491	0.962836	PV Neurons	TRUE
3110099E03Rik	27.6223	0.751445	0.440091	0.900481	PV Neurons	TRUE
3200001D21Rik	11.061	-1.91398	0.308503	0.848089	PV Neurons	TRUE
3300002P13Rik	316.059	0.147592	0.7157	0.964778	PV Neurons	TRUE
3425401B19Rik	17.8711	1.32418	0.282219	0.834901	PV Neurons	TRUE
3632454L22Rik	15.242	2.58742	0.039459	0.514845	PV Neurons	TRUE
3830406C13Rik	48.2531	1.59743	0.0865158	0.630032	PV Neurons	TRUE
3830408C21Rik	80.6158	0.224285	0.761125	0.972683	PV Neurons	TRUE
4430402I18Rik	113.303	0.238905	0.674824	0.958471	PV Neurons	TRUE
4632404H12Rik	105.802	0.349788	0.616401	0.945583	PV Neurons	TRUE
4632411P08Rik	9.2002	-0.144243	0.904659	0.987426	PV Neurons	TRUE
4632415L05Rik	132.826	-0.000519022	0.99899	0.999757	PV Neurons	TRUE
4632418H02Rik	19.1448	0.99573	0.495785	0.914596	PV Neurons	TRUE
4632427E13Rik	56.2821	-0.0818785	0.914748	0.988511	PV Neurons	TRUE
4632428C04Rik	39.6719	-0.0524737	0.942538	0.992249	PV Neurons	TRUE
4731419I09Rik	12.9574	0.0142491	0.993478	0.999067	PV Neurons	TRUE
4732440D04Rik	38.2382	-1.55935	0.177597	0.757163	PV Neurons	TRUE
4732465J04Rik	40.0856	-0.475191	0.524855	0.921451	PV Neurons	TRUE
4732471J01Rik	444.278	-0.283066	0.310656	0.848843	PV Neurons	TRUE
4732487G21Rik	38.3194	0.904245	0.243878	0.809317	PV Neurons	TRUE
4732490B19Rik	1.86361	1.03771	0.606251		PV Neurons	TRUE
4732491K20Rik	46.5541	-1.12514	0.196156	0.772345	PV Neurons	TRUE
4732496C06Rik	14.5413	3.41316	0.0283183	0.467569	PV Neurons	TRUE
4833412C05Rik	30.8772	1.72749	0.142417	0.720915	PV Neurons	TRUE
4833412C15Rik	16.7089	1.22184	0.397891	0.882379	PV Neurons	TRUE
4833413E03Rik	6.12043	-1.05791	0.419869	0.892376	PV Neurons	TRUE
4833418N02Rik	17.0293	3.0131	0.0221665	0.432666	PV Neurons	TRUE
4833418N17Rik	4.19021	-0.358825	0.777304		PV Neurons	TRUE
4833420G17Rik	226.238	0.102835	0.843397	0.982666	PV Neurons	TRUE
4833422C13Rik	247.383	0.282966	0.430416	0.897296	PV Neurons	TRUE
4833422M21Rik	19.4405	-0.870234	0.482691	0.912447	PV Neurons	TRUE
4833423E24Rik	17.4907	1.97914	0.0701985	0.605426	PV Neurons	TRUE
4833427F10Rik	11.8994	0.204124	0.897394	0.98659	PV Neurons	TRUE
4833428L15Rik	10.5921	-1.80051	0.132232	0.71098	PV Neurons	TRUE
4833438C02Rik	13.6175	1.14639	0.504134	0.916567	PV Neurons	TRUE
4833439L19Rik	343.577	0.586811	0.0733133	0.610955	PV Neurons	TRUE
4833445I07Rik	20.4505	-0.293913	0.797159	0.976833	PV Neurons	TRUE
4921501I09Rik	8.92786	-0.258706	0.886646	0.986416	PV Neurons	TRUE
4921504A21Rik	90.2647	-0.894815	0.0687935	0.600655	PV Neurons	TRUE
4921504E06Rik	91.282	0.933683	0.180168	0.760017	PV Neurons	TRUE
4921507P07Rik	5.85706	-1.04118	0.579718	0.938169	PV Neurons	TRUE
4921508D12Rik	26.8373	2.10097	0.0990427	0.651185	PV Neurons	TRUE
4921509O07Rik	64.515	0.0134209	0.981389	0.998091	PV Neurons	TRUE
4921511I17Rik	10.459	0.290312	0.859813	0.984644	PV Neurons	TRUE
4921513I03Rik	18.9206	0.163744	0.898353	0.986654	PV Neurons	TRUE
4921513I08Rik	34.5951	-4.37331	0.00325894	0.230686	PV Neurons	TRUE
4921515E04Rik	154.122	-0.751727	0.224112	0.791784	PV Neurons	TRUE
4921522P10Rik	9.65947	-1.96664	0.217572	0.788244	PV Neurons	TRUE
4921524J17Rik	36.8802	-0.532542	0.561755	0.93349	PV Neurons	TRUE
4921524L21Rik	39.6985	0.60887	0.488226	0.91352	PV Neurons	TRUE
4921525O09Rik	36.0751	0.0817165	0.925771	0.989769	PV Neurons	TRUE
4921528I07Rik	17.0083	0.790415	0.442383	0.900842	PV Neurons	TRUE
4921529L05Rik	28.3228	2.56617	0.0408869	0.520079	PV Neurons	TRUE
4921531C22Rik	40.7124	0.251271	0.726341	0.966526	PV Neurons	TRUE
4921531P14Rik	23.8128	2.3239	0.0199157	0.420658	PV Neurons	TRUE
4921533I20Rik	66.4736	-1.25814	0.0482363	0.547631	PV Neurons	TRUE
4921534H16Rik	58.7167	3.91486	4.60145e-05	0.0313503	PV Neurons	TRUE
4921536K21Rik	107.617	-1.02015	0.491587	0.914141	PV Neurons	TRUE
4921539E11Rik	54.691	0.237827	0.750614	0.971185	PV Neurons	TRUE
4921539H07Rik	50.8539	-0.592037	0.473378	0.909441	PV Neurons	TRUE
4922502D21Rik	6.88654	-2.7735	0.071018	0.607666	PV Neurons	TRUE
4930401A07Rik	10.3485	3.34569	0.0201804	0.421398	PV Neurons	TRUE
4930401C15Rik	30.6636	-0.761645	0.454431	0.90418	PV Neurons	TRUE
4930401O10Rik	6.1167	-1.96957	0.27865	0.834198	PV Neurons	TRUE
4930401O12Rik	20.4992	-1.81929	0.0756223	0.616676	PV Neurons	TRUE
4930402D18Rik	32.9807	1.4926	0.185977	0.765329	PV Neurons	TRUE
4930402F06Rik	9.15572	-1.16168	0.503956	0.916567	PV Neurons	TRUE
4930402F11Rik	33.8701	1.12719	0.2784	0.834198	PV Neurons	TRUE
4930402H24Rik	1640.03	-0.102328	0.532757	0.923693	PV Neurons	TRUE
4930402K13Rik	1.29689	0.185649	0.935468		PV Neurons	TRUE
4930404A05Rik	9.16041	-0.109741	0.947064	0.992783	PV Neurons	TRUE
4930404H11Rik	54.2133	0.272306	0.754659	0.971396	PV Neurons	TRUE
4930404I05Rik	5.81818	-2.66587	0.083842	0.628978	PV Neurons	TRUE
4930405D01Rik	76.2511	0.611229	0.398285	0.882379	PV Neurons	TRUE
4930405D11Rik	64.0145	-1.00787	0.253479	0.817624	PV Neurons	TRUE
4930406D18Rik	13.1735	-1.3079	0.469787	0.908514	PV Neurons	TRUE
4930408O17Rik	18.5505	0.0127357	0.988703	0.998775	PV Neurons	TRUE
4930412B13Rik	44.2766	-0.480585	0.577792	0.937816	PV Neurons	TRUE
4930412C18Rik	28.4839	0.60048	0.487408	0.913186	PV Neurons	TRUE
4930412E21Rik	34.3389	0.151191	0.894151	0.986505	PV Neurons	TRUE
4930412F09Rik	14.5475	1.78959	0.193033	0.770507	PV Neurons	TRUE
4930412L05Rik	25.3131	0.0643896	0.956708	0.994809	PV Neurons	TRUE
4930413E15Rik	18.415	-1.73797	0.065165	0.593158	PV Neurons	TRUE
4930414F18Rik	291.849	-0.291823	0.494033	0.914341	PV Neurons	TRUE
4930415O20Rik	22.1519	-0.0831573	0.91957	0.989047	PV Neurons	TRUE
4930417H01Rik	28.3795	1.13506	0.259914	0.820287	PV Neurons	TRUE
4930417O13Rik	19.0078	0.585047	0.536534	0.925157	PV Neurons	TRUE
4930417O22Rik	5.59306	0.665108	0.696361	0.962821	PV Neurons	TRUE
4930420G21Rik	27.7068	-0.115743	0.909164	0.987722	PV Neurons	TRUE
4930422C21Rik	16.8122	0.0407921	0.961619	0.995626	PV Neurons	TRUE
4930422I22Rik	30.0068	-0.0509751	0.942272	0.992249	PV Neurons	TRUE
4930422M22Rik	51.8204	-2.90639	0.0154686	0.390696	PV Neurons	TRUE
4930423D22Rik	10.1364	-1.37171	0.459674	0.905234	PV Neurons	TRUE
4930423D24Rik	4.96393	2.3949	0.196471	0.772345	PV Neurons	TRUE
4930425K24Rik	3.06374	1.85648	0.411564		PV Neurons	TRUE
4930425L21Rik	21.3926	1.66445	0.21896	0.789708	PV Neurons	TRUE
4930425O10Rik	7.43277	1.62266	0.36398	0.871649	PV Neurons	TRUE
4930426D05Rik	15.5623	-4.36823	0.000720159	0.106809	PV Neurons	TRUE
4930426L09Rik	5.73063	-3.06954	0.0755762	0.616676	PV Neurons	TRUE
4930428N03Rik	85.4554	0.604755	0.240955	0.808252	PV Neurons	TRUE
4930429D17Rik	62.6383	-1.73906	0.0286538	0.467598	PV Neurons	TRUE
4930429F24Rik	25.6705	0.0182779	0.989136	0.998775	PV Neurons	TRUE
4930429H19Rik	4.30489	2.37682	0.148236		PV Neurons	TRUE
4930430A15Rik	31.1692	0.662774	0.456872	0.904616	PV Neurons	TRUE
4930430F08Rik	47.581	-0.14057	0.880142	0.985537	PV Neurons	TRUE
4930431F12Rik	9.2287	0.119362	0.943596	0.992249	PV Neurons	TRUE
4930431L21Rik	19.5805	0.756446	0.286517	0.836161	PV Neurons	TRUE
4930432B10Rik	536.318	0.0118971	0.958848	0.995158	PV Neurons	TRUE
4930432E11Rik	28.1898	0.817493	0.495476	0.914596	PV Neurons	TRUE
4930432J09Rik	17.9623	-0.0579155	0.945188	0.992468	PV Neurons	TRUE
4930432K21Rik	87.9421	1.41139	0.0339844	0.494053	PV Neurons	TRUE
4930432M17Rik	7.60083	-1.2904	0.300836	0.84314	PV Neurons	TRUE
4930433N12Rik	61.5677	-1.1409	0.145789	0.724535	PV Neurons	TRUE
4930434F21Rik	52.1282	-1.2136	0.122886	0.69326	PV Neurons	TRUE
4930434J06Rik	104.384	0.0357702	0.930705	0.990373	PV Neurons	TRUE
4930435C17Rik	93.5561	0.358576	0.512435	0.918236	PV Neurons	TRUE
4930435F18Rik	31.1626	1.7739	0.0548689	0.568021	PV Neurons	TRUE
4930435N07Rik	23.7796	-1.06752	0.459675	0.905234	PV Neurons	TRUE
4930438A08Rik	27.2523	-0.665354	0.252542	0.817518	PV Neurons	TRUE
4930440I19Rik	156.342	-0.43697	0.353928	0.868763	PV Neurons	TRUE
4930441H08Rik	23.6293	1.30466	0.269504	0.826979	PV Neurons	TRUE
4930442H23Rik	3.43651	-0.367412	0.875501		PV Neurons	TRUE
4930443O20Rik	20.7041	-2.70552	0.0559693	0.57227	PV Neurons	TRUE
4930444E06Rik	17.483	-0.847607	0.265117	0.822606	PV Neurons	TRUE
4930444P10Rik	32.4078	1.06912	0.238335	0.805835	PV Neurons	TRUE
4930445E18Rik	58.9215	-0.682649	0.293803	0.840019	PV Neurons	TRUE
4930445N06Rik	50.5025	0.219689	0.807743	0.979071	PV Neurons	TRUE
4930445N18Rik	17.1809	0.54179	0.667245	0.956271	PV Neurons	TRUE
4930447C04Rik	96.6144	0.0178732	0.975196	0.998078	PV Neurons	TRUE
4930447J18Rik	37.038	1.36987	0.0391931	0.514132	PV Neurons	TRUE
4930447K03Rik	43.1423	-0.106485	0.918432	0.988531	PV Neurons	TRUE
4930447M23Rik	16.0273	0.198064	0.86281	0.984645	PV Neurons	TRUE
4930448C13Rik	38.3824	1.84343	0.0313394	0.48482	PV Neurons	TRUE
4930448E22Rik	3.45599	1.03733	0.583597		PV Neurons	TRUE
4930448F12Rik	8.94788	-0.390459	0.825568	0.980979	PV Neurons	TRUE
4930448H16Rik	11.6075	2.64319	0.0381896	0.512375	PV Neurons	TRUE
4930449A18Rik	39.9191	0.134009	0.881099	0.985612	PV Neurons	TRUE
4930449C09Rik	18.9561	-0.0123088	0.992383	0.998982	PV Neurons	TRUE
4930449E01Rik	11.3082	1.88536	0.0857276	0.630032	PV Neurons	TRUE
4930451E10Rik	16.6152	-0.762832	0.37867	0.877198	PV Neurons	TRUE
4930451G09Rik	54.4796	0.26027	0.732619	0.968319	PV Neurons	TRUE
4930452A19Rik	34.9234	2.17483	0.0191492	0.415828	PV Neurons	TRUE
4930452B06Rik	487.413	0.103009	0.727878	0.966967	PV Neurons	TRUE
4930452G13Rik	6.13603	-1.34541	0.489916	0.914141	PV Neurons	TRUE
4930452N14Rik	546.16	0.412217	0.643721	0.9513	PV Neurons	TRUE
4930453N24Rik	117.297	0.497333	0.294926	0.840729	PV Neurons	TRUE
4930455G09Rik	3.12641	-3.39013	0.0884791		PV Neurons	TRUE
4930455H04Rik	23.6064	-0.281285	0.827586	0.981195	PV Neurons	TRUE
4930455J16Rik	18.311	2.32007	0.0574723	0.575513	PV Neurons	TRUE
4930456L15Rik	14.6738	1.78701	0.287476	0.837051	PV Neurons	TRUE
4930458A03Rik	9.56757	1.24447	0.490215	0.914141	PV Neurons	TRUE
4930459C07Rik	19.5587	2.97732	0.0397668	0.514845	PV Neurons	TRUE
4930459L07Rik	17.0879	-3.05401	0.0282712	0.467569	PV Neurons	TRUE
4930461G14Rik	23.2554	2.68866	0.0322331	0.489378	PV Neurons	TRUE
4930463O16Rik	18.3519	0.676942	0.550175	0.928979	PV Neurons	TRUE
4930465M20Rik	8.39119	1.15841	0.440351	0.900481	PV Neurons	TRUE
4930467D21Rik	290.656	0.586454	0.162152	0.743361	PV Neurons	TRUE
4930467J12Rik	24.6169	-0.476251	0.732563	0.968319	PV Neurons	TRUE
4930467K11Rik	6.87505	-1.3381	0.51682	0.919807	PV Neurons	TRUE
4930469B13Rik	4.47426	2.62296	0.0935274		PV Neurons	TRUE
4930469K13Rik	46.3604	0.522853	0.519211	0.920355	PV Neurons	TRUE
4930470H14Rik	69.7073	0.655545	0.307408	0.847425	PV Neurons	TRUE
4930470O06Rik	33.8599	1.19716	0.2539	0.81801	PV Neurons	TRUE
4930470P17Rik	20.1795	-2.1733	0.129675	0.706672	PV Neurons	TRUE
4930471C04Rik	10.0468	-5.57652	0.00213988	0.189191	PV Neurons	TRUE
4930471E19Rik	64.8349	0.48095	0.532155	0.923494	PV Neurons	TRUE
4930471L23Rik	52.8213	-0.0486086	0.92745	0.989944	PV Neurons	TRUE
4930471M09Rik	7.79975	1.51335	0.282443	0.834901	PV Neurons	TRUE
4930473A02Rik	69.6342	-0.123752	0.872708	0.984645	PV Neurons	TRUE
4930474H20Rik	73.0383	1.23725	0.0841541	0.628978	PV Neurons	TRUE
4930477G07Rik	34.2389	0.289455	0.64771	0.952362	PV Neurons	TRUE
4930477N07Rik	13.369	0.109557	0.943408	0.992249	PV Neurons	TRUE
4930479H17Rik	15.7696	2.62633	0.0431439	0.530227	PV Neurons	TRUE
4930480K15Rik	37.9369	1.80477	0.0633721	0.587731	PV Neurons	TRUE
4930480M12Rik	7.20231	0.382849	0.809911	0.979506	PV Neurons	TRUE
4930481A15Rik	48.2813	0.79622	0.275126	0.831135	PV Neurons	TRUE
4930481B07Rik	6.82687	2.02899	0.21179	0.784189	PV Neurons	TRUE
4930483O08Rik	78.1494	0.319955	0.472954	0.909441	PV Neurons	TRUE
4930484H19Rik	14.2761	4.55823	0.004473	0.253959	PV Neurons	TRUE
4930488B22Rik	7.5992	-0.746854	0.465354	0.907528	PV Neurons	TRUE
4930488L21Rik	175.39	0.0535457	0.901497	0.987414	PV Neurons	TRUE
4930488N15Rik	186.569	-0.4534	0.286343	0.836161	PV Neurons	TRUE
4930500A05Rik	2.47827	2.67098	0.220832		PV Neurons	TRUE
4930500F04Rik	41.5516	-0.000757649	0.999177	0.999757	PV Neurons	TRUE
4930500H12Rik	313.203	0.68416	0.113325	0.67758	PV Neurons	TRUE
4930500L23Rik	31.012	0.78696	0.326564	0.855975	PV Neurons	TRUE
4930502A04Rik	63.5975	0.280045	0.584478	0.939016	PV Neurons	TRUE
4930502E18Rik	13.298	-1.69004	0.189491	0.768326	PV Neurons	TRUE
4930503E14Rik	16.0049	-0.176894	0.891222	0.986416	PV Neurons	TRUE
4930503E24Rik	63.3677	1.63015	0.0281194	0.467569	PV Neurons	TRUE
4930503L19Rik	64.3179	1.0675	0.244082	0.809317	PV Neurons	TRUE
4930504C09Rik	6.29712	2.97759	0.104136	0.660744	PV Neurons	TRUE
4930505A04Rik	59.1145	0.419697	0.620716	0.946159	PV Neurons	TRUE
4930505N22Rik	11.5667	-0.639371	0.603395	0.943024	PV Neurons	TRUE
4930506C21Rik	28.1305	1.30146	0.221179	0.790455	PV Neurons	TRUE
4930509E16Rik	18.165	-0.51038	0.676986	0.959291	PV Neurons	TRUE
4930509G22Rik	23.1241	1.53066	0.112073	0.676866	PV Neurons	TRUE
4930510E17Rik	7.65857	0.0636308	0.967108	0.99711	PV Neurons	TRUE
4930511E03Rik	12.721	0.124992	0.924766	0.989728	PV Neurons	TRUE
4930511J24Rik	1.40764	0.592155	0.833022		PV Neurons	TRUE
4930511M06Rik	51.8569	0.138806	0.859786	0.984644	PV Neurons	TRUE
4930511M18Rik	21.5939	2.00623	0.132269	0.71098	PV Neurons	TRUE
4930511O05Rik	12.642	-1.72985	0.185226	0.765329	PV Neurons	TRUE
4930512B01Rik	13.86	0.481549	0.714044	0.964336	PV Neurons	TRUE
4930512H18Rik	6.84316	0.716408	0.497543	0.914965	PV Neurons	TRUE
4930512J16Rik	20.8924	-1.56071	0.191931	0.770161	PV Neurons	TRUE
4930512M02Rik	27.703	1.08383	0.419796	0.892376	PV Neurons	TRUE
4930513D17Rik	97.5373	0.379609	0.602049	0.942368	PV Neurons	TRUE
4930513N10Rik	9.71118	0.0584662	0.961185	0.995626	PV Neurons	TRUE
4930515G01Rik	4.70736	0.395259	0.850617	0.983831	PV Neurons	TRUE
4930515L19Rik	27.4658	0.749888	0.441462	0.900481	PV Neurons	TRUE
4930516B21Rik	47.2922	0.141164	0.870344	0.984645	PV Neurons	TRUE
4930518J21Rik	10.245	3.86451	0.018716	0.414112	PV Neurons	TRUE
4930519A11Rik	13.174	-1.08922	0.369078	0.873528	PV Neurons	TRUE
4930519F09Rik	112.9	0.512573	0.694719	0.962673	PV Neurons	TRUE
4930519F16Rik	130.295	0.358001	0.517729	0.92017	PV Neurons	TRUE
4930519F24Rik	11.4155	-1.65945	0.332998	0.860507	PV Neurons	TRUE
4930519G04Rik	1356.3	-0.386423	0.0943646	0.644793	PV Neurons	TRUE
4930519H02Rik	14.3771	-0.304088	0.815502	0.979782	PV Neurons	TRUE
4930519K11Rik	22.4831	-2.34244	0.0442982	0.532694	PV Neurons	TRUE
4930519L02Rik	32.1176	-0.941745	0.321689	0.852773	PV Neurons	TRUE
4930520K02Rik	5.45628	-0.0750118	0.965017	0.996599	PV Neurons	TRUE
4930520O04Rik	29.0556	-1.05679	0.359976	0.86972	PV Neurons	TRUE
4930520P13Rik	40.9097	-0.219594	0.833474	0.981837	PV Neurons	TRUE
4930521O17Rik	6.74588	-0.00835602	0.994661	0.999109	PV Neurons	TRUE
4930522H14Rik	6.44518	-0.902212	0.588136	0.939081	PV Neurons	TRUE
4930522L14Rik	9.20144	1.86026	0.168201	0.747356	PV Neurons	TRUE
4930523C07Rik	99.0938	0.540883	0.555921	0.931484	PV Neurons	TRUE
4930523O13Rik	21.5495	-0.947616	0.398329	0.882379	PV Neurons	TRUE
4930524B15Rik	14.1706	2.59722	0.0838902	0.628978	PV Neurons	TRUE
4930524B17Rik	36.5729	-0.968573	0.395232	0.882066	PV Neurons	TRUE
4930524C18Rik	21.5762	1.07338	0.153363	0.735129	PV Neurons	TRUE
4930524O08Rik	46.2711	-0.493983	0.426986	0.896152	PV Neurons	TRUE
4930525G20Rik	45.1324	-0.854779	0.330334	0.859531	PV Neurons	TRUE
4930526A20Rik	3.81935	-0.0450406	0.97629		PV Neurons	TRUE
4930526H09Rik	30.7482	1.16765	0.211074	0.783692	PV Neurons	TRUE
4930526L06Rik	31.3922	2.66663	0.0117299	0.348993	PV Neurons	TRUE
4930527F14Rik	19.8298	1.01021	0.237343	0.805224	PV Neurons	TRUE
4930527J03Rik	5.10023	-0.136024	0.925973	0.989769	PV Neurons	TRUE
4930528G23Rik	14.3934	-0.421349	0.790745	0.975908	PV Neurons	TRUE
4930528H21Rik	7.77323	0.962363	0.593085	0.939081	PV Neurons	TRUE
4930528P14Rik	20.7341	1.78106	0.215712	0.787829	PV Neurons	TRUE
4930529K09Rik	24.3446	0.250173	0.841103	0.982361	PV Neurons	TRUE
4930532G15Rik	6.62683	-2.77458	0.169382	0.748451	PV Neurons	TRUE
4930532M18Rik	19.2471	-1.42874	0.0861962	0.630032	PV Neurons	TRUE
4930533K18Rik	48.4409	-1.30272	0.190776	0.769687	PV Neurons	TRUE
4930533N22Rik	18.2996	2.49542	0.0554301	0.569504	PV Neurons	TRUE
4930533P14Rik	29.277	-1.86182	0.0332195	0.492764	PV Neurons	TRUE
4930534D22Rik	35.4239	0.428009	0.699172	0.962821	PV Neurons	TRUE
4930534H03Rik	19.2563	0.169479	0.87599	0.984812	PV Neurons	TRUE
4930537H20Rik	8.96922	0.268792	0.773131	0.972928	PV Neurons	TRUE
4930539E08Rik	26.7498	1.00087	0.385778	0.877633	PV Neurons	TRUE
4930539J05Rik	7.66661	1.15993	0.44301	0.900842	PV Neurons	TRUE
4930539M17Rik	16.8864	1.72386	0.128988	0.705871	PV Neurons	TRUE
4930540M03Rik	23.6973	0.538192	0.6867	0.962298	PV Neurons	TRUE
4930542C16Rik	26.8954	0.628545	0.59649	0.94077	PV Neurons	TRUE
4930542D17Rik	57.3121	0.706491	0.424358	0.894332	PV Neurons	TRUE
4930543E12Rik	257.846	0.0970175	0.911461	0.988164	PV Neurons	TRUE
4930543I03Rik	51.4873	-0.965173	0.169424	0.748487	PV Neurons	TRUE
4930544F09Rik	16.9407	-2.2736	0.104892	0.661373	PV Neurons	TRUE
4930544I03Rik	66.5116	0.134778	0.858968	0.984575	PV Neurons	TRUE
4930544M13Rik	93.9421	0.0486371	0.921593	0.989384	PV Neurons	TRUE
4930545E07Rik	3.4255	-2.63609	0.252171		PV Neurons	TRUE
4930546C10Rik	66.7058	0.829891	0.216485	0.78783	PV Neurons	TRUE
4930546K05Rik	39.5512	0.51776	0.556989	0.932039	PV Neurons	TRUE
4930547E08Rik	15.1729	-1.3556	0.228843	0.797221	PV Neurons	TRUE
4930547E14Rik	288.055	-0.132341	0.688769	0.962298	PV Neurons	TRUE
4930548G14Rik	20.3558	-0.685422	0.584197	0.939016	PV Neurons	TRUE
4930548K13Rik	47.305	2.01235	0.0447522	0.535681	PV Neurons	TRUE
4930549G23Rik	52.6424	1.57392	0.091517	0.63889	PV Neurons	TRUE
4930549P19Rik	50.4099	-0.235914	0.773236	0.972928	PV Neurons	TRUE
4930550C14Rik	29.29	1.87326	0.0521155	0.562231	PV Neurons	TRUE
4930550C17Rik	27.4903	0.448073	0.632147	0.949116	PV Neurons	TRUE
4930550L24Rik	1.86147	-0.246011	0.906009		PV Neurons	TRUE
4930551I15Rik	9.09617	2.3812	0.185762	0.765329	PV Neurons	TRUE
4930553J12Rik	9.30286	2.82962	0.0456681	0.537901	PV Neurons	TRUE
4930554C24Rik	63.2334	0.91638	0.301128	0.84314	PV Neurons	TRUE
4930554G24Rik	54.3088	0.692667	0.402351	0.884116	PV Neurons	TRUE
4930554H23Rik	76.295	0.405548	0.608205	0.944278	PV Neurons	TRUE
4930555B11Rik	21.0039	0.372398	0.805944	0.978076	PV Neurons	TRUE
4930555F03Rik	146.164	0.806731	0.103092	0.658955	PV Neurons	TRUE
4930555G07Rik	28.4058	-0.325367	0.72861	0.967371	PV Neurons	TRUE
4930556G01Rik	107.836	0.506317	0.44827	0.902432	PV Neurons	TRUE
4930556G22Rik	48.235	2.48687	0.00386926	0.244139	PV Neurons	TRUE
4930556J02Rik	17.2367	1.69541	0.0859678	0.630032	PV Neurons	TRUE
4930556J24Rik	30.2418	-2.07869	0.0849706	0.630032	PV Neurons	TRUE
4930556M19Rik	80.6626	1.34564	0.104367	0.660881	PV Neurons	TRUE
4930556N09Rik	17.1411	1.25852	0.405878	0.885435	PV Neurons	TRUE
4930556N13Rik	20.9786	3.15495	0.00567039	0.272091	PV Neurons	TRUE
4930557F08Rik	38.6604	2.56367	0.00588555	0.272544	PV Neurons	TRUE
4930557F10Rik	33.8149	1.16735	0.184037	0.764382	PV Neurons	TRUE
4930557K07Rik	4.41491	-1.56971	0.410327		PV Neurons	TRUE
4930558C23Rik	22.5113	1.68513	0.103215	0.658955	PV Neurons	TRUE
4930558J18Rik	13.6356	0.181067	0.889356	0.986416	PV Neurons	TRUE
4930558K02Rik	17.0214	-0.582781	0.632323	0.949116	PV Neurons	TRUE
4930559C10Rik	12.6744	0.154172	0.905858	0.987426	PV Neurons	TRUE
4930562C15Rik	37.5978	0.952478	0.249804	0.814709	PV Neurons	TRUE
4930562F17Rik	12.6669	1.4067	0.351514	0.867328	PV Neurons	TRUE
4930563E22Rik	22.7804	2.92195	0.0165956	0.405624	PV Neurons	TRUE
4930563H07Rik	5.05616	3.31187	0.0848814	0.630032	PV Neurons	TRUE
4930563M21Rik	63.6131	0.760676	0.319229	0.852128	PV Neurons	TRUE
4930564D02Rik	2.52052	1.79112	0.366476		PV Neurons	TRUE
4930565D16Rik	23.8149	1.26161	0.184474	0.764561	PV Neurons	TRUE
4930566F21Rik	7.6023	-1.26099	0.440622	0.900481	PV Neurons	TRUE
4930567H12Rik	32.5581	0.942617	0.290404	0.838919	PV Neurons	TRUE
4930567J20Rik	10.4023	2.76156	0.144056	0.722742	PV Neurons	TRUE
4930568A12Rik	9.88175	2.88307	0.0468159	0.543969	PV Neurons	TRUE
4930568A13Rik	23.8701	-0.94565	0.408979	0.88669	PV Neurons	TRUE
4930568E12Rik	24.6023	3.05661	0.00917731	0.322578	PV Neurons	TRUE
4930568G15Rik	29.1183	0.965076	0.316201	0.851265	PV Neurons	TRUE
4930570E03Rik	21.1398	-1.35621	0.356482	0.86972	PV Neurons	TRUE
4930570G19Rik	105.678	-1.64269	0.0216249	0.430696	PV Neurons	TRUE
4930570N18Rik	3.16044	-1.12099	0.603607		PV Neurons	TRUE
4930572G02Rik	10.3555	1.87006	0.264612	0.822567	PV Neurons	TRUE
4930572K03Rik	8.23197	1.70756	0.296177	0.84129	PV Neurons	TRUE
4930572O13Rik	5.22531	0.0839346	0.935114	0.991159	PV Neurons	TRUE
4930573H18Rik	12.6415	1.46212	0.220035	0.789708	PV Neurons	TRUE
4930577N17Rik	10.6322	0.87383	0.369309	0.873541	PV Neurons	TRUE
4930578E11Rik	32.2221	-0.181386	0.828984	0.981291	PV Neurons	TRUE
4930578G10Rik	10.4379	-0.505077	0.702754	0.962836	PV Neurons	TRUE
4930578I06Rik	14.0157	0.21478	0.834035	0.981837	PV Neurons	TRUE
4930578M01Rik	44.6975	0.854099	0.300163	0.84314	PV Neurons	TRUE
4930578N18Rik	33.4639	1.25625	0.190354	0.769687	PV Neurons	TRUE
4930579C12Rik	16.1941	1.53733	0.237256	0.805206	PV Neurons	TRUE
4930579D07Rik	50.1744	-0.0567723	0.947498	0.992886	PV Neurons	TRUE
4930579F01Rik	83.1843	-0.531828	0.271663	0.828934	PV Neurons	TRUE
4930581F22Rik	37.8325	1.64427	0.161959	0.743216	PV Neurons	TRUE
4930584F24Rik	26.0198	0.283053	0.776833	0.972984	PV Neurons	TRUE
4930586N03Rik	83.2277	-0.465539	0.523811	0.921403	PV Neurons	TRUE
4930587A21Rik	4.11063	1.14053	0.499031		PV Neurons	TRUE
4930588A03Rik	89.7753	-0.161076	0.779956	0.974029	PV Neurons	TRUE
4930588K23Rik	18.0073	1.4035	0.104071	0.660744	PV Neurons	TRUE
4930590J08Rik	62.1109	1.7885	0.0117932	0.348993	PV Neurons	TRUE
4930590L20Rik	28.2124	0.121549	0.897739	0.98659	PV Neurons	TRUE
4930591A17Rik	4.41237	0.785984	0.62404		PV Neurons	TRUE
4930592A05Rik	29.7997	0.149801	0.857261	0.984289	PV Neurons	TRUE
4930593A02Rik	94.0001	1.0403	0.156879	0.738898	PV Neurons	TRUE
4930594M17Rik	3.89793	0.655026	0.72604		PV Neurons	TRUE
4930594M22Rik	5.20755	0.561157	0.786485	0.974938	PV Neurons	TRUE
4930595D18Rik	150.86	-0.287519	0.537468	0.925157	PV Neurons	TRUE
4930595M18Rik	15.6319	0.626727	0.586513	0.939081	PV Neurons	TRUE
4930597G03Rik	27.8212	1.46638	0.170136	0.750211	PV Neurons	TRUE
4930598N05Rik	43.1899	0.150679	0.844606	0.982736	PV Neurons	TRUE
4930599N23Rik	15.2726	-2.38544	0.0341045	0.494053	PV Neurons	TRUE
4931403E22Rik	40.7312	-0.481535	0.531679	0.923323	PV Neurons	TRUE
4931406B18Rik	14.7201	1.80457	0.11012	0.672317	PV Neurons	TRUE
4931406C07Rik	59.4807	2.19796	0.0269911	0.460131	PV Neurons	TRUE
4931406G06Rik	17.1815	-1.00538	0.525007	0.921451	PV Neurons	TRUE
4931406P16Rik	328.888	-0.335306	0.386627	0.877835	PV Neurons	TRUE
4931407E12Rik	17.871	-0.942643	0.344232	0.864824	PV Neurons	TRUE
4931413I07Rik	5.52046	3.43624	0.0881211	0.632092	PV Neurons	TRUE
4931414P19Rik	52.0296	-0.377839	0.598399	0.941153	PV Neurons	TRUE
4931415C17Rik	25.6309	-0.741547	0.642495	0.950833	PV Neurons	TRUE
4931419H13Rik	197.81	-1.19954	0.170805	0.750644	PV Neurons	TRUE
4931422A03Rik	43.4212	1.12686	0.0732323	0.610955	PV Neurons	TRUE
4931423N10Rik	80.3436	-0.417922	0.433214	0.897967	PV Neurons	TRUE
4931428F04Rik	196.641	-0.412041	0.236001	0.804202	PV Neurons	TRUE
4931428L18Rik	116.679	-0.0780995	0.891002	0.986416	PV Neurons	TRUE
4931429L15Rik	8.56917	3.06118	0.0842643	0.629154	PV Neurons	TRUE
4931429P17Rik	71.6278	1.22543	0.0491023	0.552103	PV Neurons	TRUE
4931440F15Rik	26.475	0.0748796	0.947729	0.992886	PV Neurons	TRUE
4931440P22Rik	30.5935	0.653358	0.56331	0.93416	PV Neurons	TRUE
4932411K12Rik	227.94	-0.698198	0.12017	0.687126	PV Neurons	TRUE
4932412D23Rik	107.668	0.673487	0.386139	0.877683	PV Neurons	TRUE
4932414J04Rik	9.49663	2.58059	0.168867	0.747868	PV Neurons	TRUE
4932414N04Rik	64.1138	0.676938	0.407928	0.886174	PV Neurons	TRUE
4932415D10Rik	37.8368	0.350318	0.723963	0.966449	PV Neurons	TRUE
4932415M13Rik	15.2739	-1.76909	0.172579	0.753422	PV Neurons	TRUE
4932431P20Rik	131.737	-0.450557	0.266459	0.823788	PV Neurons	TRUE
4932435O22Rik	129.826	0.369093	0.612671	0.944278	PV Neurons	TRUE
4932438A13Rik	2071.85	0.104359	0.533961	0.924044	PV Neurons	TRUE
4932438H23Rik	75.1731	1.03955	0.0574928	0.575513	PV Neurons	TRUE
4932441J04Rik	142.446	-1.03438	0.0476378	0.546631	PV Neurons	TRUE
4932442E05Rik	25.9346	0.357328	0.785526	0.974779	PV Neurons	TRUE
4932443L11Rik	23.9138	0.529892	0.60386	0.943024	PV Neurons	TRUE
4932702P03Rik	35.786	1.82846	0.052352	0.562255	PV Neurons	TRUE
4933400C23Rik	53.473	-0.872584	0.184686	0.764561	PV Neurons	TRUE
4933400F21Rik	10.0777	0.138491	0.938336	0.991397	PV Neurons	TRUE
4933400L20Rik	49.9055	-0.651665	0.453912	0.90418	PV Neurons	TRUE
4933401D09Rik	7.60336	-2.34341	0.144517	0.723023	PV Neurons	TRUE
4933401L05Rik	3.81787	-1.0388	0.634477		PV Neurons	TRUE
4933402C06Rik	54.5698	1.43264	0.0659487	0.594811	PV Neurons	TRUE
4933402D24Rik	34.792	-1.51532	0.0934949	0.644109	PV Neurons	TRUE
4933402J07Rik	21.9515	-1.4848	0.164814	0.746052	PV Neurons	TRUE
4933402J10Rik	13.6845	1.84682	0.155965	0.738898	PV Neurons	TRUE
4933404G15Rik	39.0895	-1.94925	0.140202	0.719102	PV Neurons	TRUE
4933404I11Rik	22.4071	-0.83135	0.513985	0.91835	PV Neurons	TRUE
4933404K13Rik	7.60215	-3.18777	0.0894401	0.634509	PV Neurons	TRUE
4933404O12Rik	3787.89	-0.122001	0.531904	0.923442	PV Neurons	TRUE
4933405D12Rik	27.8773	0.897557	0.266646	0.823788	PV Neurons	TRUE
4933405E24Rik	85.4082	-0.926667	0.0646076	0.591746	PV Neurons	TRUE
4933406B17Rik	3.28485	0.191634	0.928545		PV Neurons	TRUE
4933406C10Rik	61.7044	0.974035	0.277119	0.833399	PV Neurons	TRUE
4933406F09Rik	11.4861	0.622421	0.592456	0.939081	PV Neurons	TRUE
4933406G16Rik	12.4709	-1.85032	0.308778	0.848211	PV Neurons	TRUE
4933406I18Rik	351.789	-0.0463411	0.887796	0.986416	PV Neurons	TRUE
4933406J09Rik	63.3388	0.443177	0.486406	0.912891	PV Neurons	TRUE
4933406K04Rik	20.565	-0.73865	0.594138	0.939424	PV Neurons	TRUE
4933406M09Rik	6.81522	1.69708	0.377122	0.877198	PV Neurons	TRUE
4933407K13Rik	49.3956	1.40548	0.0752142	0.616676	PV Neurons	TRUE
4933407L21Rik	21.9973	-0.139688	0.814409	0.979782	PV Neurons	TRUE
4933408B17Rik	29.0721	-1.74434	0.10227	0.658367	PV Neurons	TRUE
4933408J17Rik	18.5242	0.422567	0.582814	0.939016	PV Neurons	TRUE
4933409F18Rik	20.9472	3.3042	0.00408345	0.247219	PV Neurons	TRUE
4933409G03Rik	8.8537	0.185005	0.905482	0.987426	PV Neurons	TRUE
4933411E02Rik	41.4379	-0.790029	0.268548	0.825538	PV Neurons	TRUE
4933411E08Rik	29.0197	-0.228523	0.785358	0.974779	PV Neurons	TRUE
4933412E12Rik	17.6855	0.533074	0.427969	0.896478	PV Neurons	TRUE
4933412O06Rik	67.0756	0.230123	0.805302	0.978076	PV Neurons	TRUE
4933413J09Rik	27.1413	-0.830409	0.468387	0.908358	PV Neurons	TRUE
4933415F23Rik	5.40835	-1.74238	0.162439	0.743855	PV Neurons	TRUE
4933416E03Rik	32.7228	1.62736	0.0338547	0.494053	PV Neurons	TRUE
4933417A18Rik	35.0692	2.77032	0.0146755	0.380717	PV Neurons	TRUE
4933417E11Rik	35.2177	-1.06024	0.300553	0.84314	PV Neurons	TRUE
4933421O10Rik	57.2708	0.81138	0.335928	0.862451	PV Neurons	TRUE
4933422A05Rik	29.5575	-0.710767	0.379563	0.877198	PV Neurons	TRUE
4933423P22Rik	28.1073	-0.880047	0.464456	0.907017	PV Neurons	TRUE
4933424G06Rik	281.318	0.0749898	0.87753	0.984812	PV Neurons	TRUE
4933424L21Rik	60.7548	-0.371526	0.619704	0.94613	PV Neurons	TRUE
4933424N20Rik	8.30935	-0.00278956	0.99766	0.999757	PV Neurons	TRUE
4933425L06Rik	28.9609	-0.631011	0.517425	0.920159	PV Neurons	TRUE
4933426B08Rik	16.8178	4.67505	0.00698021	0.291537	PV Neurons	TRUE
4933427D06Rik	171.809	0.792827	0.0945843	0.644793	PV Neurons	TRUE
4933427D14Rik	19.18	-0.144768	0.918594	0.988531	PV Neurons	TRUE
4933427E13Rik	197.236	0.495043	0.431563	0.897735	PV Neurons	TRUE
4933427G23Rik	19.8877	2.63057	0.0544828	0.567328	PV Neurons	TRUE
4933427I22Rik	5.07583	-0.7962	0.653506	0.953628	PV Neurons	TRUE
4933427J07Rik	2.42519	-1.01665	0.673437		PV Neurons	TRUE
4933428C19Rik	42.8329	2.50947	0.00218677	0.189191	PV Neurons	TRUE
4933428G20Rik	35.7099	0.187292	0.845773	0.983003	PV Neurons	TRUE
4933430H06Rik	35.3909	-3.22362	0.0132337	0.364851	PV Neurons	TRUE
4933430I17Rik	12.2646	-0.707232	0.632366	0.949116	PV Neurons	TRUE
4933431E20Rik	182.547	-0.273656	0.57501	0.937215	PV Neurons	TRUE
4933431K14Rik	17.9997	-1.90937	0.119985	0.686954	PV Neurons	TRUE
4933431K23Rik	82.9581	0.473882	0.403157	0.884404	PV Neurons	TRUE
4933431M02Rik	14.4069	-0.834929	0.646284	0.952148	PV Neurons	TRUE
4933432G23Rik	14.0246	-0.876103	0.613992	0.944694	PV Neurons	TRUE
4933432I03Rik	40.0644	1.03546	0.36003	0.869737	PV Neurons	TRUE
4933432I09Rik	28.6053	2.57666	0.0777619	0.620181	PV Neurons	TRUE
4933432K03Rik	173.331	-0.862605	0.134043	0.714524	PV Neurons	TRUE
4933433G15Rik	13.6138	0.0429941	0.97323	0.997682	PV Neurons	TRUE
4933433G19Rik	125.437	1.04245	0.0820789	0.627232	PV Neurons	TRUE
4933433H22Rik	11.4044	-2.08723	0.0469512	0.543984	PV Neurons	TRUE
4933434E20Rik	36.0716	-1.79358	0.044823	0.535762	PV Neurons	TRUE
4933435F18Rik	14.1614	-1.95414	0.206844	0.779132	PV Neurons	TRUE
4933436E23Rik	18.1811	-0.43822	0.734124	0.968792	PV Neurons	TRUE
4933436H12Rik	5.55025	1.33889	0.495748	0.914596	PV Neurons	TRUE
4933436I20Rik	311.201	-1.07178	0.140041	0.719072	PV Neurons	TRUE
4933438A12Rik	10.0874	0.253623	0.839897	0.982147	PV Neurons	TRUE
4933438B17Rik	94.4719	-0.0957916	0.868962	0.984645	PV Neurons	TRUE
4933439C10Rik	73.546	0.119369	0.885816	0.986416	PV Neurons	TRUE
4933439K11Rik	27.518	-0.0507754	0.939227	0.991431	PV Neurons	TRUE
4933440M02Rik	42.784	-1.41612	0.0312674	0.48482	PV Neurons	TRUE
4933440N22Rik	14.7477	3.30374	0.0083603	0.312644	PV Neurons	TRUE
5031415H12Rik	21.3012	1.0885	0.455146	0.904402	PV Neurons	TRUE
5031425E22Rik	519.521	-0.406578	0.0982522	0.649316	PV Neurons	TRUE
5031425F14Rik	7.83423	-0.642297	0.592145	0.939081	PV Neurons	TRUE
5031434C07Rik	4.30489	-1.87922	0.325984		PV Neurons	TRUE
5031434O11Rik	26.322	-1.26995	0.259306	0.820287	PV Neurons	TRUE
5031439G07Rik	493.236	-0.266999	0.348874	0.866464	PV Neurons	TRUE
5033403H07Rik	89.0121	-0.17272	0.797502	0.976833	PV Neurons	TRUE
5033404E19Rik	5.69567	0.187287	0.923105	0.989458	PV Neurons	TRUE
5033421B08Rik	19.3618	0.257878	0.780761	0.974306	PV Neurons	TRUE
5033426E14Rik	27.5458	-0.70726	0.457633	0.904664	PV Neurons	TRUE
5033428I22Rik	24.114	-0.0826336	0.935476	0.991159	PV Neurons	TRUE
5330406M23Rik	45.3907	0.534521	0.503394	0.916555	PV Neurons	TRUE
5330411J11Rik	4.38791	0.357273	0.825171		PV Neurons	TRUE
5330413P13Rik	19.2133	2.9331	0.00970281	0.32795	PV Neurons	TRUE
5330416C01Rik	6.47953	-1.33985	0.383388	0.877461	PV Neurons	TRUE
5330417C22Rik	547.262	0.0480304	0.844454	0.982736	PV Neurons	TRUE
5330431K02Rik	43.9241	0.0436977	0.966857	0.99711	PV Neurons	TRUE
5330434G04Rik	848.793	-0.0448813	0.823299	0.980513	PV Neurons	TRUE
5330438D12Rik	8.02579	0.465508	0.664631	0.956171	PV Neurons	TRUE
5330439A09Rik	5.93684	-0.54539	0.79137	0.975908	PV Neurons	TRUE
5330439K02Rik	42.2435	-0.393231	0.657272	0.954865	PV Neurons	TRUE
5330439M10Rik	9.93946	0.179448	0.887552	0.986416	PV Neurons	TRUE
5430401F13Rik	39.6412	0.634585	0.53742	0.925157	PV Neurons	TRUE
5430401H09Rik	25.0128	2.98022	0.0106137	0.337873	PV Neurons	TRUE
5430402P08Rik	27.4149	-1.2239	0.194951	0.771929	PV Neurons	TRUE
5430403G16Rik	25.0825	2.38354	0.1024	0.658367	PV Neurons	TRUE
5430403N17Rik	13.3936	0.521464	0.687492	0.962298	PV Neurons	TRUE
5430405H02Rik	45.8595	-0.0758541	0.92173	0.989384	PV Neurons	TRUE
5430416N02Rik	21.0319	-2.18104	0.0716615	0.608799	PV Neurons	TRUE
5430425K12Rik	9.66312	-3.318	0.0461683	0.540428	PV Neurons	TRUE
5430427O19Rik	9.92822	-1.59969	0.257002	0.820287	PV Neurons	TRUE
5430431A17Rik	61.6426	-0.739898	0.40672	0.885435	PV Neurons	TRUE
5430434F05Rik	29.2585	1.30709	0.24664	0.811415	PV Neurons	TRUE
5430434I15Rik	6.47591	-0.23248	0.893659	0.986505	PV Neurons	TRUE
5430435K18Rik	29.683	2.08788	0.0891384	0.634249	PV Neurons	TRUE
5430437J10Rik	135.632	0.0232299	0.97254	0.997682	PV Neurons	TRUE
5430440P10Rik	16.7752	-0.192074	0.823478	0.980513	PV Neurons	TRUE
5530401A14Rik	59.8718	-0.510112	0.533158	0.923693	PV Neurons	TRUE
5530601H04Rik	117.875	-0.395529	0.45216	0.903711	PV Neurons	TRUE
5730403I07Rik	27.6991	1.06452	0.227625	0.794536	PV Neurons	TRUE
5730405O15Rik	31.2576	3.18215	0.0286068	0.467569	PV Neurons	TRUE
5730409E04Rik	332.718	-0.140759	0.654617	0.953628	PV Neurons	TRUE
5730419F03Rik	4.58998	4.32068	0.0377613		PV Neurons	TRUE
5730420D15Rik	8.00278	0.611661	0.647563	0.952362	PV Neurons	TRUE
5730455P16Rik	318.914	0.199515	0.422372	0.893096	PV Neurons	TRUE
5730480H06Rik	115.748	-0.147943	0.789907	0.975631	PV Neurons	TRUE
5730488B01Rik	2.58938	-1.51604	0.506837		PV Neurons	TRUE
5730522E02Rik	1061.98	0.188166	0.514024	0.91835	PV Neurons	TRUE
5830408C22Rik	5.6281	1.12595	0.401182	0.883903	PV Neurons	TRUE
5830411N06Rik	42.313	0.739967	0.425828	0.895525	PV Neurons	TRUE
5830416I19Rik	7.78531	1.25308	0.385163	0.877625	PV Neurons	TRUE
5830417I10Rik	87.4832	-0.52371	0.408709	0.88655	PV Neurons	TRUE
5830418P13Rik	7.98427	2.12442	0.24814	0.814015	PV Neurons	TRUE
5830428M24Rik	10.1654	0.758499	0.542972	0.927169	PV Neurons	TRUE
5830432E09Rik	32.4071	0.441928	0.739164	0.968792	PV Neurons	TRUE
5830444B04Rik	30.6064	0.476115	0.654319	0.953628	PV Neurons	TRUE
5830444F18Rik	21.7492	-0.252369	0.849028	0.983767	PV Neurons	TRUE
5830462I19Rik	53.4174	2.75987	0.00272288	0.212015	PV Neurons	TRUE
5930403N24Rik	12.7643	1.20198	0.18672	0.766064	PV Neurons	TRUE
5930409G06Rik	17.3258	7.88016	2.1339e-06	0.00408821	PV Neurons	TRUE
5930430L01Rik	3.97484	-2.58256	0.226908		PV Neurons	TRUE
5930435M05Rik	9.44293	2.13745	0.103425	0.659513	PV Neurons	TRUE
6030407O03Rik	136.469	0.320233	0.43084	0.897708	PV Neurons	TRUE
6030440G07Rik	45.5792	0.0300331	0.961641	0.995626	PV Neurons	TRUE
6030442K20Rik	9.66828	4.05384	0.0283526	0.467569	PV Neurons	TRUE
6030443J06Rik	238.337	0.195884	0.619737	0.94613	PV Neurons	TRUE
6030445D17Rik	4.81629	1.33962	0.457874	0.904664	PV Neurons	TRUE
6030452D12Rik	25.6696	-0.111096	0.877613	0.984812	PV Neurons	TRUE
6030458C11Rik	150.845	-0.1056	0.828634	0.981291	PV Neurons	TRUE
6030498E09Rik	171.718	0.134298	0.852494	0.984016	PV Neurons	TRUE
6330403K07Rik	125.361	0.310103	0.404064	0.884739	PV Neurons	TRUE
6330403L08Rik	95.047	0.249943	0.658952	0.955288	PV Neurons	TRUE
6330411D24Rik	3446.15	-0.272559	0.11362	0.67758	PV Neurons	TRUE
6330415B21Rik	35.4081	-0.89541	0.250605	0.815677	PV Neurons	TRUE
6330415G19Rik	23.897	0.863418	0.447028	0.902267	PV Neurons	TRUE
6330562C20Rik	5.47972	0.758129	0.543444	0.927169	PV Neurons	TRUE
6330576A10Rik	265.434	-0.047032	0.891251	0.986416	PV Neurons	TRUE
6430511E19Rik	21.755	2.92653	0.0957587	0.645583	PV Neurons	TRUE
6430548M08Rik	1702.18	-0.0533048	0.710205	0.964213	PV Neurons	TRUE
6430553K19Rik	29.2374	0.0497633	0.951159	0.993711	PV Neurons	TRUE
6430562O15Rik	10.4935	1.51216	0.255921	0.819631	PV Neurons	TRUE
6430571L13Rik	40.6929	-0.568103	0.49167	0.914141	PV Neurons	TRUE
6430573P05Rik	12.9072	0.271642	0.857782	0.984289	PV Neurons	TRUE
6430584L05Rik	22.3532	-1.72417	0.12599	0.696991	PV Neurons	TRUE
6430590A07Rik	43.8864	0.242834	0.75416	0.971396	PV Neurons	TRUE
6430628N08Rik	20.3169	0.172235	0.897155	0.98659	PV Neurons	TRUE
6430710C18Rik	440.819	-0.195103	0.422717	0.893465	PV Neurons	TRUE
6530401F13Rik	61.4508	-0.476839	0.581205	0.939016	PV Neurons	TRUE
6530402F18Rik	29.1582	-1.68606	0.165115	0.746052	PV Neurons	TRUE
6530403H02Rik	273.458	-0.209605	0.527131	0.92217	PV Neurons	TRUE
6530409C15Rik	55.4246	-0.359368	0.588467	0.939081	PV Neurons	TRUE
6530411M01Rik	72.3741	1.09476	0.117056	0.681325	PV Neurons	TRUE
6530413G14Rik	12.1973	-0.592802	0.6803	0.960616	PV Neurons	TRUE
6720427I07Rik	73.7997	-0.17509	0.776137	0.972928	PV Neurons	TRUE
6720468P15Rik	28.2382	-0.530701	0.613995	0.944694	PV Neurons	TRUE
6720489N17Rik	35.7976	-0.38124	0.714962	0.964639	PV Neurons	TRUE
6820402A03Rik	14.4847	-1.56832	0.330694	0.859843	PV Neurons	TRUE
6820408C15Rik	35.6363	2.42187	0.0052193	0.26649	PV Neurons	TRUE
6820431F20Rik	147.653	0.362901	0.516053	0.919198	PV Neurons	TRUE
7420701I03Rik	146.504	0.153049	0.735847	0.968792	PV Neurons	TRUE
7530416G11Rik	13.3944	0.513216	0.67844	0.959729	PV Neurons	TRUE
7530428D23Rik	24.3679	0.863562	0.411647	0.888479	PV Neurons	TRUE
7630403G23Rik	9.64383	0.643841	0.642894	0.951037	PV Neurons	TRUE
8030423F21Rik	15.7043	0.331414	0.697554	0.962821	PV Neurons	TRUE
8030442B05Rik	88.4018	0.0874798	0.851031	0.983831	PV Neurons	TRUE
8030443G20Rik	37.3949	0.0125404	0.990084	0.998775	PV Neurons	TRUE
8030445P17Rik	82.9096	0.392415	0.480096	0.912003	PV Neurons	TRUE
8030451A03Rik	84.1124	0.515038	0.403733	0.884605	PV Neurons	TRUE
8030451O07Rik	34.9785	0.848779	0.448351	0.902432	PV Neurons	TRUE
8030455M16Rik	9.28705	3.30245	0.0536139	0.565784	PV Neurons	TRUE
8030462N17Rik	485.692	-0.100304	0.689682	0.962298	PV Neurons	TRUE
8030474K03Rik	6.40107	1.71341	0.212605	0.784566	PV Neurons	TRUE
8430419K02Rik	18.9699	1.37199	0.104698	0.661249	PV Neurons	TRUE
8430422H06Rik	32.1684	-0.147735	0.880414	0.985537	PV Neurons	TRUE
8430426J06Rik	80.8722	-0.0607771	0.925395	0.989769	PV Neurons	TRUE
8430429K09Rik	78.5081	-0.676982	0.210524	0.78285	PV Neurons	TRUE
8430430B14Rik	388.35	-0.152435	0.883648	0.986143	PV Neurons	TRUE
8430436N08Rik	15.7302	1.65086	0.235464	0.803757	PV Neurons	TRUE
8430437L04Rik	37.4423	1.87206	0.0561476	0.57237	PV Neurons	TRUE
9030025P20Rik	10.2439	2.27854	0.155046	0.737095	PV Neurons	TRUE
9030404E10Rik	54.7361	-0.586077	0.409748	0.887336	PV Neurons	TRUE
9030407P20Rik	18.0189	-1.3652	0.385384	0.877625	PV Neurons	TRUE
9030612E09Rik	14.9416	2.37314	0.120146	0.687126	PV Neurons	TRUE
9030616G12Rik	3.63871	-1.35331	0.51985		PV Neurons	TRUE
9030622O22Rik	90.9237	-0.10467	0.842019	0.982555	PV Neurons	TRUE
9030624G23Rik	39.3681	2.52936	0.0125812	0.358415	PV Neurons	TRUE
9030625G05Rik	2.5598	0.464005	0.81736		PV Neurons	TRUE
9130015L21Rik	16.1461	1.86143	0.0941845	0.644793	PV Neurons	TRUE
9130019O22Rik	37.3299	-0.472192	0.693407	0.962576	PV Neurons	TRUE
9130019P16Rik	128.266	-0.0711895	0.896269	0.98659	PV Neurons	TRUE
9130023H24Rik	12.8837	1.07012	0.485032	0.912447	PV Neurons	TRUE
9130024F11Rik	172.389	0.511324	0.308571	0.848089	PV Neurons	TRUE
9130204K15Rik	140.114	1.17165	0.0422393	0.525629	PV Neurons	TRUE
9130209A04Rik	25.2408	1.37034	0.259979	0.820287	PV Neurons	TRUE
9130221F21Rik	11.7975	2.2974	0.0522413	0.562231	PV Neurons	TRUE
9130221H12Rik	11.3099	4.30749	0.0063159	0.280173	PV Neurons	TRUE
9130227L01Rik	28.5232	0.324635	0.800508	0.977415	PV Neurons	TRUE
9130230L23Rik	32.9789	-0.747717	0.374549	0.875608	PV Neurons	TRUE
9130401M01Rik	44.1801	0.166254	0.843708	0.982736	PV Neurons	TRUE
9130410C08Rik	36.0388	0.724776	0.380878	0.877198	PV Neurons	TRUE
9230009I02Rik	5.08509	1.33778	0.433074	0.89787	PV Neurons	TRUE
9230020A06Rik	126.473	1.20827	0.107458	0.66748	PV Neurons	TRUE
9230102K24Rik	27.4717	-2.54415	0.0622035	0.587637	PV Neurons	TRUE
9230106D20Rik	9.36664	2.96585	0.0323458	0.49064	PV Neurons	TRUE
9230109A22Rik	118.898	0.183495	0.687869	0.962298	PV Neurons	TRUE
9230111E07Rik	14.8602	0.424107	0.573085	0.93631	PV Neurons	TRUE
9230112D13Rik	10.4429	1.01232	0.519539	0.920355	PV Neurons	TRUE
9230112E08Rik	43.1982	-0.33495	0.69241	0.962541	PV Neurons	TRUE
9230114K14Rik	122.841	0.286948	0.632354	0.949116	PV Neurons	TRUE
9230116L04Rik	2.934	0.0995114	0.962353		PV Neurons	TRUE
9330102E08Rik	167.717	0.826415	0.123427	0.69326	PV Neurons	TRUE
9330104G04Rik	22.2424	5.07344	0.00124756	0.145367	PV Neurons	TRUE
9330111N05Rik	143.617	-0.532901	0.300929	0.84314	PV Neurons	TRUE
9330117O12Rik	30.5833	1.78738	0.0546569	0.56735	PV Neurons	TRUE
9330121J05Rik	3.87526	-0.296072	0.817286		PV Neurons	TRUE
9330121K16Rik	67.0447	-0.336241	0.686119	0.962298	PV Neurons	TRUE
9330136K24Rik	21.1648	-1.15302	0.342622	0.864737	PV Neurons	TRUE
9330151L19Rik	28.4983	2.98558	0.00606848	0.276788	PV Neurons	TRUE
9330154J02Rik	16.9868	0.411301	0.619012	0.946008	PV Neurons	TRUE
9330158H04Rik	129.888	-0.104256	0.870327	0.984645	PV Neurons	TRUE
9330159F19Rik	194.193	-0.154705	0.709267	0.964213	PV Neurons	TRUE
9330159M07Rik	58.1189	-0.0693197	0.924749	0.989728	PV Neurons	TRUE
9330160F10Rik	12.8191	-2.32488	0.158994	0.740505	PV Neurons	TRUE
9330162012Rik	17.431	2.11121	0.0955648	0.645583	PV Neurons	TRUE
9330162G02Rik	662.389	0.302366	0.287686	0.837119	PV Neurons	TRUE
9330171B17Rik	19.958	2.52779	0.141142	0.719102	PV Neurons	TRUE
9330175E14Rik	3.03473	-0.707361	0.633097		PV Neurons	TRUE
9330175M20Rik	126.169	0.151113	0.7762	0.972928	PV Neurons	TRUE
9330178D15Rik	47.6068	0.893058	0.348937	0.866464	PV Neurons	TRUE
9330179D12Rik	186.142	0.149956	0.664251	0.956148	PV Neurons	TRUE
9330182L06Rik	1174.33	-0.0741843	0.749171	0.970963	PV Neurons	TRUE
9330182O14Rik	23.8192	1.94621	0.0934936	0.644109	PV Neurons	TRUE
9330185C12Rik	495.542	0.478971	0.221642	0.790455	PV Neurons	TRUE
9330188P03Rik	82.9137	-0.803547	0.162803	0.743965	PV Neurons	TRUE
9330198N18Rik	52.0293	0.326205	0.603357	0.943024	PV Neurons	TRUE
9330199G10Rik	22.5915	2.1134	0.0418351	0.523287	PV Neurons	TRUE
9430007A20Rik	5.94328	0.13682	0.938583	0.991397	PV Neurons	TRUE
9430014N10Rik	36.2633	0.154304	0.851378	0.983831	PV Neurons	TRUE
9430015G10Rik	170.654	-0.512396	0.329759	0.858744	PV Neurons	TRUE
9430021M05Rik	40.2725	0.383589	0.639038	0.950516	PV Neurons	TRUE
9430034N14Rik	2.55957	0.745706	0.754283		PV Neurons	TRUE
9430037G07Rik	25.6933	3.70984	0.00442829	0.252077	PV Neurons	TRUE
9430038I01Rik	55.1887	0.762018	0.376614	0.877192	PV Neurons	TRUE
9430041J12Rik	109.354	0.647299	0.307236	0.847375	PV Neurons	TRUE
9430060I03Rik	34.3082	-1.21633	0.330933	0.860061	PV Neurons	TRUE
9430062P05Rik	1.4974	0.191891	0.943786		PV Neurons	TRUE
9430065F17Rik	19.6257	2.27497	0.0977505	0.647405	PV Neurons	TRUE
9430078K24Rik	16.2244	-0.951007	0.414757	0.890013	PV Neurons	TRUE
9430081H08Rik	8.24931	2.69284	0.0894502	0.634509	PV Neurons	TRUE
9430091E24Rik	118.565	-0.642787	0.218443	0.789708	PV Neurons	TRUE
9530002B09Rik	7.70358	2.30449	0.108061	0.668542	PV Neurons	TRUE
9530003O04Rik	47.9274	3.3907	0.00774234	0.302913	PV Neurons	TRUE
9530018F02Rik	10.0824	-5.08249	0.000852615	0.114041	PV Neurons	TRUE
9530020I12Rik	10.1736	1.44652	0.215893	0.787829	PV Neurons	TRUE
9530026F06Rik	20.3291	-1.54815	0.267404	0.823788	PV Neurons	TRUE
9530026P05Rik	370.134	0.279127	0.51256	0.918236	PV Neurons	TRUE
9530036O11Rik	1474.41	-0.695056	0.165256	0.746052	PV Neurons	TRUE
9530046B11Rik	3.22034	-1.3628	0.530453		PV Neurons	TRUE
9530051G07Rik	32.5996	-0.650038	0.473497	0.909441	PV Neurons	TRUE
9530052E02Rik	261.793	-0.401023	0.210247	0.78252	PV Neurons	TRUE
9530053A07Rik	24.6954	2.05133	0.0453205	0.537291	PV Neurons	TRUE
9530059O14Rik	1424.95	0.567899	0.308829	0.848211	PV Neurons	TRUE
9530062K07Rik	25.2011	-1.57546	0.199413	0.772538	PV Neurons	TRUE
9530068E07Rik	150.35	0.295168	0.477589	0.910898	PV Neurons	TRUE
9530077C05Rik	38.3027	2.60521	0.0323774	0.49064	PV Neurons	TRUE
9530080O11Rik	10.9132	-5.01255	0.00133659	0.147174	PV Neurons	TRUE
9530082P21Rik	35.3955	0.601415	0.483215	0.912447	PV Neurons	TRUE
9530085L11Rik	55.1413	0.250202	0.801286	0.97757	PV Neurons	TRUE
9630002D21Rik	399.073	0.525312	0.0761601	0.617774	PV Neurons	TRUE
9630010A21Rik	25.9242	1.58846	0.187993	0.767247	PV Neurons	TRUE
9630013D21Rik	6.65064	0.0215549	0.990849	0.998775	PV Neurons	TRUE
9630014M24Rik	279.125	-0.336377	0.439925	0.900481	PV Neurons	TRUE
9630015K15Rik	35.9606	-1.15392	0.228704	0.797221	PV Neurons	TRUE
9630028B13Rik	8.3311	2.92862	0.0941894	0.644793	PV Neurons	TRUE
9630028H03Rik	111.387	-0.307882	0.611602	0.944278	PV Neurons	TRUE
9630028I04Rik	15.0759	0.303679	0.805458	0.978076	PV Neurons	TRUE
9630041A04Rik	37.4092	2.11407	0.0046689	0.256402	PV Neurons	TRUE
9830107B12Rik	18.479	-1.7633	0.192239	0.770296	PV Neurons	TRUE
9830132P13Rik	27.3035	0.996516	0.214617	0.78746	PV Neurons	TRUE
9830144P21Rik	31.5263	-2.50789	0.0455712	0.537901	PV Neurons	TRUE
9830166K06Rik	21.7447	-1.199	0.300701	0.84314	PV Neurons	TRUE
9930012K11Rik	12.6017	2.73972	0.103008	0.658955	PV Neurons	TRUE
9930021J03Rik	630.634	0.156179	0.497026	0.914965	PV Neurons	TRUE
9930022D16Rik	5.3465	2.18341	0.159506	0.740505	PV Neurons	TRUE
9930024M15Rik	20.676	-3.61085	0.0330299	0.492664	PV Neurons	TRUE
9930038B18Rik	22.8226	0.823268	0.31772	0.851405	PV Neurons	TRUE
9930104L06Rik	43.3032	-0.120282	0.881692	0.985801	PV Neurons	TRUE
A030001D20Rik	16.7916	-1.84109	0.298275	0.842356	PV Neurons	TRUE
A130006I12Rik	7.99249	1.13448	0.227262	0.794532	PV Neurons	TRUE
A130010J15Rik	38.7438	-1.6323	0.171924	0.752965	PV Neurons	TRUE
A130030D18Rik	22.3	2.64985	0.0601971	0.586079	PV Neurons	TRUE
A130050O07Rik	18.8205	-0.923545	0.593242	0.939081	PV Neurons	TRUE
A130077B15Rik	14.0405	-1.76082	0.101838	0.658367	PV Neurons	TRUE
A1bg	11.2599	-2.60397	0.0754247	0.616676	PV Neurons	TRUE
A1cf	36.8632	0.135511	0.869453	0.984645	PV Neurons	TRUE
A230001M10Rik	153.083	-0.102068	0.821927	0.980389	PV Neurons	TRUE
A230004M16Rik	292.901	-0.320039	0.578925	0.938169	PV Neurons	TRUE
A230005M16Rik	26.2524	-2.59905	0.0854269	0.630032	PV Neurons	TRUE
A230006K03Rik	822.204	-0.133752	0.456658	0.904616	PV Neurons	TRUE
A230020J21Rik	19.2326	3.05119	0.0338432	0.494053	PV Neurons	TRUE
A230028O05Rik	16.4371	-0.368274	0.798677	0.976968	PV Neurons	TRUE
A230051N06Rik	36.3054	-3.6396	0.00398212	0.245084	PV Neurons	TRUE
A230056P14Rik	124.856	1.5722	0.0455769	0.537901	PV Neurons	TRUE
A230057D06Rik	2191.67	-0.218867	0.145893	0.724546	PV Neurons	TRUE
A230065N10Rik	6.21935	3.57187	0.0594351	0.581993	PV Neurons	TRUE
A230072C01Rik	62.9516	-2.036	0.0135067	0.36623	PV Neurons	TRUE
A230072E10Rik	42.5082	1.11701	0.26679	0.823788	PV Neurons	TRUE
A230077H06Rik	373.281	0.14723	0.600149	0.941691	PV Neurons	TRUE
A230083G16Rik	37.9886	0.195725	0.857713	0.984289	PV Neurons	TRUE
A230087F16Rik	23.1335	-0.992101	0.38729	0.877873	PV Neurons	TRUE
A230103J11Rik	59.4835	-0.336628	0.589931	0.939081	PV Neurons	TRUE
A230103L15Rik	61.8838	-0.735692	0.403341	0.884404	PV Neurons	TRUE
A230103O09Rik	35.0909	1.71202	0.0674558	0.59954	PV Neurons	TRUE
A230107N01Rik	4.18691	0.231651	0.884573		PV Neurons	TRUE
A230108P19Rik	105.351	0.103282	0.870935	0.984645	PV Neurons	TRUE
A26c2	31.1693	0.264754	0.808684	0.979365	PV Neurons	TRUE
A2m	26.2762	0.0426805	0.965952	0.996822	PV Neurons	TRUE
A2ml1	48.4571	0.056441	0.955985	0.994566	PV Neurons	TRUE
A330008L17Rik	227.089	-0.512044	0.371287	0.87418	PV Neurons	TRUE
A330015K06Rik	48.2151	0.00295226	0.997436	0.999757	PV Neurons	TRUE
A330023F24Rik	1463.44	-0.101636	0.64794	0.952362	PV Neurons	TRUE
A330033J07Rik	103.142	-0.023297	0.964659	0.996448	PV Neurons	TRUE
A330040F15Rik	61.6997	-0.781911	0.287721	0.837119	PV Neurons	TRUE
A330044P14Rik	22.4292	-0.123538	0.886657	0.986416	PV Neurons	TRUE
A330049N07Rik	74.0971	0.141979	0.838269	0.981837	PV Neurons	TRUE
A330069K06Rik	114.814	-0.302514	0.570422	0.935697	PV Neurons	TRUE
A330072L02Rik	92.046	-0.627671	0.369897	0.87418	PV Neurons	TRUE
A330074H02Rik	23.0861	-6.23272	0.000182469	0.0536159	PV Neurons	TRUE
A330074K22Rik	106.12	-0.185434	0.714003	0.964336	PV Neurons	TRUE
A330076C08Rik	16.8496	0.374459	0.718674	0.965421	PV Neurons	TRUE
A330076H08Rik	978.823	-0.0714882	0.691418	0.962298	PV Neurons	TRUE
A330084C13Rik	32.1231	-0.804798	0.411577	0.888479	PV Neurons	TRUE
A330093E20Rik	286.962	0.641151	0.0618589	0.587637	PV Neurons	TRUE
A330102I10Rik	543.729	-0.125449	0.658973	0.955288	PV Neurons	TRUE
A3galt2	14.8794	-1.21314	0.263949	0.822567	PV Neurons	TRUE
A430005L14Rik	34.2245	0.132981	0.890714	0.986416	PV Neurons	TRUE
A430010J10Rik	114.263	0.000895179	0.998066	0.999757	PV Neurons	TRUE
A430018G15Rik	12.5179	0.889089	0.467603	0.908046	PV Neurons	TRUE
A430027H14Rik	18.0238	-0.377323	0.75852	0.972037	PV Neurons	TRUE
A430033K04Rik	125.212	0.331499	0.496639	0.914659	PV Neurons	TRUE
A430048G15Rik	10.5836	3.81209	0.00256611	0.202994	PV Neurons	TRUE
A430073D23Rik	60.4439	-0.235314	0.737866	0.968792	PV Neurons	TRUE
A430078I02Rik	27.7504	0.499515	0.750235	0.971169	PV Neurons	TRUE
A430093F15Rik	29.3635	0.000653024	0.999377	0.999757	PV Neurons	TRUE
A430105J06Rik	5.60106	2.18358	0.282997	0.834901	PV Neurons	TRUE
A430110C17Rik	14.6274	-0.631802	0.68962	0.962298	PV Neurons	TRUE
A430110L20Rik	8.15101	2.29375	0.1404	0.719102	PV Neurons	TRUE
A4galt	23.3815	-0.799619	0.441079	0.900481	PV Neurons	TRUE
A4gnt	12.8375	0.397925	0.789164	0.975354	PV Neurons	TRUE
A530013C23Rik	81.5845	0.00691262	0.98832	0.998775	PV Neurons	TRUE
A530016L24Rik	32.2277	0.753497	0.418767	0.892248	PV Neurons	TRUE
A530017D24Rik	60.8375	0.554166	0.483372	0.912447	PV Neurons	TRUE
A530021J07Rik	223.605	1.34405	0.0025629	0.202994	PV Neurons	TRUE
A530053G22Rik	40.7805	0.267047	0.721891	0.965799	PV Neurons	TRUE
A530058N18Rik	406.13	-0.259226	0.437905	0.899723	PV Neurons	TRUE
A530065N20Rik	69.9836	1.56017	0.0275432	0.464099	PV Neurons	TRUE
A530072M11Rik	68.8974	0.3235	0.558727	0.932376	PV Neurons	TRUE
A530076I17Rik	11.8939	-1.03588	0.272247	0.829079	PV Neurons	TRUE
A630001G21Rik	61.0257	-0.515596	0.290514	0.838919	PV Neurons	TRUE
A630010A05Rik	59.1566	1.1599	0.197763	0.772345	PV Neurons	TRUE
A630014C17Rik	8.41725	0.708002	0.485758	0.912817	PV Neurons	TRUE
A630023A22Rik	9.13015	0.364344	0.79922	0.976968	PV Neurons	TRUE
A630023P12Rik	4.43823	0.478101	0.724766		PV Neurons	TRUE
A630031M04Rik	37.5695	0.992111	0.194719	0.771598	PV Neurons	TRUE
A630036G19Rik	55.9656	0.117264	0.894278	0.986505	PV Neurons	TRUE
A630052C17Rik	21.4268	1.03367	0.518239	0.920337	PV Neurons	TRUE
A630072M18Rik	3.6452	-1.56385	0.385237		PV Neurons	TRUE
A630073D07Rik	15.5809	-1.27718	0.303546	0.8458	PV Neurons	TRUE
A630089N07Rik	198.762	0.781987	0.138988	0.71898	PV Neurons	TRUE
A630091E08Rik	26.9273	0.166131	0.866889	0.984645	PV Neurons	TRUE
A630095N17Rik	7.80637	0.472767	0.764984	0.972928	PV Neurons	TRUE
A730004F24Rik	22.8539	-0.46323	0.569124	0.934776	PV Neurons	TRUE
A730006G06Rik	22.9877	-1.56145	0.165404	0.746052	PV Neurons	TRUE
A730011C13Rik	19.2607	1.43151	0.401941	0.883903	PV Neurons	TRUE
A730013G03Rik	5.84514	0.0824316	0.962928	0.99584	PV Neurons	TRUE
A730017L22Rik	39.5334	-0.0991453	0.916873	0.988511	PV Neurons	TRUE
A730018C14Rik	12.9891	-0.532801	0.735107	0.968792	PV Neurons	TRUE
A730020E08Rik	32.4014	-0.353224	0.764945	0.972928	PV Neurons	TRUE
A730020M07Rik	11.6058	4.9989	0.00384372	0.244139	PV Neurons	TRUE
A730032A03Rik	21.6645	0.993272	0.478675	0.911441	PV Neurons	TRUE
A730046J19Rik	15.9613	1.07956	0.516462	0.919477	PV Neurons	TRUE
A730056A06Rik	74.4061	-0.409598	0.350063	0.866806	PV Neurons	TRUE
A730060N03Rik	260.016	-0.513871	0.09596	0.645583	PV Neurons	TRUE
A730063M14Rik	7.41702	1.47001	0.357149	0.86972	PV Neurons	TRUE
A730065G17Rik	19.7601	1.83641	0.0942565	0.644793	PV Neurons	TRUE
A730081D07Rik	171.332	0.355575	0.451864	0.903512	PV Neurons	TRUE
A730082K24Rik	37.2099	0.610986	0.515973	0.919182	PV Neurons	TRUE
A730085K08Rik	19.2872	0.999865	0.356092	0.86972	PV Neurons	TRUE
A730098A19Rik	26.4819	1.04685	0.292973	0.840019	PV Neurons	TRUE
A830008E24Rik	79.3068	0.623549	0.350735	0.867058	PV Neurons	TRUE
A830009L08Rik	36.3877	-1.83807	0.0639799	0.589897	PV Neurons	TRUE
A830012C17Rik	62.802	-0.519866	0.472615	0.909441	PV Neurons	TRUE
A830018L16Rik	1518.62	-0.0698078	0.755619	0.971843	PV Neurons	TRUE
A830019L24Rik	9.13345	1.5366	0.325123	0.854737	PV Neurons	TRUE
A830019P07Rik	93.4097	-0.55143	0.326547	0.855975	PV Neurons	TRUE
A830021F12Rik	3.46113	0.726863	0.738882		PV Neurons	TRUE
A830031A19Rik	37.0069	0.300159	0.697634	0.962821	PV Neurons	TRUE
A830035A12Rik	17.406	-0.356924	0.680565	0.960795	PV Neurons	TRUE
A830035O19Rik	13.7714	6.48683	0.000214763	0.0568572	PV Neurons	TRUE
A830036E02Rik	26.2353	-0.979319	0.36192	0.870554	PV Neurons	TRUE
A830052D11Rik	51.0797	0.908809	0.278878	0.834198	PV Neurons	TRUE
A830073O21Rik	24.6707	-1.51318	0.19799	0.772345	PV Neurons	TRUE
A830082K12Rik	352.479	-0.30571	0.27403	0.831002	PV Neurons	TRUE
A830082N09Rik	133.559	-0.039968	0.94656	0.992684	PV Neurons	TRUE
A930001A20Rik	16.3903	0.742062	0.491886	0.914141	PV Neurons	TRUE
A930001C03Rik	48.4882	-0.470118	0.357495	0.86972	PV Neurons	TRUE
A930002C04Rik	13.9097	-0.491967	0.754731	0.971396	PV Neurons	TRUE
A930003O13Rik	18.6613	-0.277021	0.832555	0.981837	PV Neurons	TRUE
A930004D18Rik	28.6027	-0.895352	0.319001	0.852046	PV Neurons	TRUE
A930004J17Rik	24.2948	0.461562	0.684533	0.962247	PV Neurons	TRUE
A930005H10Rik	19.7308	1.98398	0.165176	0.746052	PV Neurons	TRUE
A930006I01Rik	24.6135	0.693072	0.411534	0.888479	PV Neurons	TRUE
A930006K02Rik	3.91809	0.923175	0.518514		PV Neurons	TRUE
A930006L05Rik	25.4537	1.72234	0.224274	0.791986	PV Neurons	TRUE
A930007I19Rik	108.281	0.421075	0.444984	0.901585	PV Neurons	TRUE
A930014D07Rik	16.3617	0.0252527	0.978739	0.998091	PV Neurons	TRUE
A930015D03Rik	318.03	0.15151	0.570238	0.935591	PV Neurons	TRUE
A930017K11Rik	3.71137	0.390892	0.727968		PV Neurons	TRUE
A930017M01Rik	386.042	-0.0301135	0.914336	0.988486	PV Neurons	TRUE
A930018P22Rik	10.4374	-2.1896	0.191491	0.770161	PV Neurons	TRUE
A930027H12Rik	10.4273	1.81356	0.320011	0.852773	PV Neurons	TRUE
A930029G22Rik	66.0387	-0.185129	0.793073	0.975962	PV Neurons	TRUE
A930031H19Rik	5.84673	3.20536	0.0764832	0.618454	PV Neurons	TRUE
A930037H05Rik	22.1664	2.88958	0.00552919	0.272091	PV Neurons	TRUE
A930038B10Rik	13.6122	1.79851	0.123252	0.69326	PV Neurons	TRUE
AA386476	18.6319	3.30289	0.010508	0.335794	PV Neurons	TRUE
AA387883	3.8205	1.76981	0.303544		PV Neurons	TRUE
AA414768	19.0605	-1.6061	0.261499	0.820431	PV Neurons	TRUE
AA465934	26.2752	2.63516	0.0129277	0.362268	PV Neurons	TRUE
AA474408	27.7519	0.764332	0.268395	0.825323	PV Neurons	TRUE
AA792892	22.4198	4.84228	0.00151358	0.15789	PV Neurons	TRUE
AA986860	31.9362	-1.62308	0.19098	0.769687	PV Neurons	TRUE
AB124611	33.2564	-1.1561	0.226689	0.794465	PV Neurons	TRUE
AC073947.1	8.89763	-1.55237	0.389619	0.879072	PV Neurons	TRUE
AC099699.1	23.9102	2.94995	0.0445143	0.534123	PV Neurons	TRUE
AC103362.1	96.3729	-0.567799	0.356499	0.86972	PV Neurons	TRUE
AC106834.1	113.25	0.762232	0.154528	0.735753	PV Neurons	TRUE
AC109619.1	30.9938	0.804557	0.501229	0.915992	PV Neurons	TRUE
AC112683.2	17.2268	0.249183	0.722852	0.966083	PV Neurons	TRUE
AC113305.1	22.8654	-2.488	0.0734417	0.610955	PV Neurons	TRUE
AC114824.1	3.26969	0.465811	0.68571		PV Neurons	TRUE
AC115893.1	9.25881	0.63983	0.598264	0.941153	PV Neurons	TRUE
AC117248.1	15.6366	-0.300413	0.774883	0.972928	PV Neurons	TRUE
AC117663.1	17.511	-0.0843502	0.945922	0.992468	PV Neurons	TRUE
AC119987.1	14.4341	4.2998	0.00686754	0.290167	PV Neurons	TRUE
AC122821.1	22.5963	1.08035	0.176211	0.755401	PV Neurons	TRUE
AC124413.1	9.88013	0.996447	0.466863	0.908003	PV Neurons	TRUE
AC124756.1	17.1658	0.727104	0.556029	0.931484	PV Neurons	TRUE
AC125126.1	17.3974	0.935712	0.509622	0.918236	PV Neurons	TRUE
AC132307.1	46.2248	-0.602658	0.591835	0.939081	PV Neurons	TRUE
AC133946.1	4.99971	2.26803	0.25012	0.815204	PV Neurons	TRUE
AC137513.1	3.62506	1.58557	0.296105		PV Neurons	TRUE
AC141882.1	4.71552	1.74473	0.324236	0.854155	PV Neurons	TRUE
AC142100.1	42.1859	0.55252	0.368143	0.873242	PV Neurons	TRUE
AC150683.1	61.5338	0.109337	0.841187	0.982407	PV Neurons	TRUE
AC153579.1	29.537	-0.378059	0.726513	0.966526	PV Neurons	TRUE
AC154200.1	86.4731	0.323191	0.601613	0.942287	PV Neurons	TRUE
AC154542.1	59.5894	0.831749	0.466503	0.907937	PV Neurons	TRUE
AC154607.1	17.069	0.756646	0.504164	0.916567	PV Neurons	TRUE
AC156546.1	84.6279	0.261899	0.738351	0.968792	PV Neurons	TRUE
AC158774.1	8.76943	3.20348	0.0806605	0.625496	PV Neurons	TRUE
AC160336.1	26.5938	1.80655	0.0739565	0.612149	PV Neurons	TRUE
AC160966.1	44.7972	0.420533	0.713425	0.964336	PV Neurons	TRUE
AC163347.1	15.9581	-2.24539	0.0396206	0.514845	PV Neurons	TRUE
AC163638.2	56.1989	1.54617	0.0840487	0.628978	PV Neurons	TRUE
AC166172.1	26.4127	0.544829	0.54937	0.928477	PV Neurons	TRUE
AC166934.1	21.4185	-1.54142	0.277927	0.834163	PV Neurons	TRUE
AC169509.1	261.443	0.178022	0.683656	0.962247	PV Neurons	TRUE
AC170598.2	10.647	1.81453	0.142604	0.721526	PV Neurons	TRUE
AC174780.1	13.2821	-1.65421	0.293669	0.840019	PV Neurons	TRUE
AC196443.1	4.341	-2.03626	0.262367		PV Neurons	TRUE
AI115009	11.666	1.17802	0.388249	0.878618	PV Neurons	TRUE
AI182371	19.1418	0.338119	0.793473	0.976124	PV Neurons	TRUE
AI197445	26.0796	0.14663	0.895145	0.986505	PV Neurons	TRUE
AI413582	33.0753	0.617157	0.599793	0.941514	PV Neurons	TRUE
AI463229	7.84203	-0.368794	0.776429	0.972936	PV Neurons	TRUE
AI480526	43.7506	-0.363074	0.667866	0.956271	PV Neurons	TRUE
AI504432	204.857	0.843495	0.140166	0.719102	PV Neurons	TRUE
AI506816	44.6168	2.32996	0.00237746	0.197145	PV Neurons	TRUE
AI593442	969.71	-0.28602	0.26003	0.820287	PV Neurons	TRUE
AI597479	115.214	-0.459766	0.329613	0.858609	PV Neurons	TRUE
AI646519	5.90187	-2.8207	0.150436	0.730958	PV Neurons	TRUE
AI661453	38.0646	1.5416	0.039281	0.514666	PV Neurons	TRUE
AI837181	97.6875	0.996648	0.059733	0.583729	PV Neurons	TRUE
AI847159	13.7949	0.0335499	0.974616	0.99782	PV Neurons	TRUE
AI854703	164.028	0.970055	0.00901424	0.321571	PV Neurons	TRUE
AI987944	58.3688	-2.26643	0.150029	0.730769	PV Neurons	TRUE
AK157302	7.13575	1.07167	0.374257	0.875388	PV Neurons	TRUE
AL607073.1	5.26754	1.1971	0.531598	0.923323	PV Neurons	TRUE
AL645861.1	17.5836	-2.54104	0.119629	0.685453	PV Neurons	TRUE
AL732309.2	56.3744	-0.655024	0.395478	0.882379	PV Neurons	TRUE
AL732590.1	4.86448	1.55066	0.409619	0.887336	PV Neurons	TRUE
AL805924.1	8.31488	-1.01646	0.493487	0.914341	PV Neurons	TRUE
AL805980.1	10.5386	-1.25781	0.317584	0.851289	PV Neurons	TRUE
AL831766.1	204.091	0.57056	0.271323	0.828934	PV Neurons	TRUE
AL928616.1	85.6162	0.933469	0.20647	0.778308	PV Neurons	TRUE
AL928616.2	4.58298	3.60628	0.0413366		PV Neurons	TRUE
AL954352.1	6.08896	-0.46678	0.752135	0.971313	PV Neurons	TRUE
AU015836	11.3555	3.41196	0.0123247	0.355325	PV Neurons	TRUE
AU016765	45.2654	0.918446	0.245224	0.809935	PV Neurons	TRUE
AU017674	43.2824	-0.146709	0.87735	0.984812	PV Neurons	TRUE
AU018091	13.076	-1.96913	0.1677	0.747356	PV Neurons	TRUE
AU019990	37.3053	0.765518	0.335215	0.862121	PV Neurons	TRUE
AU020206	22.8785	0.00288152	0.997103	0.999757	PV Neurons	TRUE
AU021092	16.7636	3.45206	0.00834883	0.312644	PV Neurons	TRUE
AU022252	157.026	0.424752	0.201502	0.775216	PV Neurons	TRUE
AU022751	11.3402	-4.27212	0.00510222	0.263598	PV Neurons	TRUE
AU022754	13.8092	-0.855101	0.505164	0.91658	PV Neurons	TRUE
AU023762	86.4462	1.08126	0.109516	0.67201	PV Neurons	TRUE
AU040320	626.7	-0.159306	0.453627	0.904049	PV Neurons	TRUE
AU041133	97.5426	-0.292105	0.665928	0.956271	PV Neurons	TRUE
AV039307	12.487	-3.16186	0.061218	0.587637	PV Neurons	TRUE
AV064505	20.7424	-2.02743	0.0355023	0.499583	PV Neurons	TRUE
AV099323	11.6603	-2.36271	0.112133	0.676866	PV Neurons	TRUE
AW011738	26.6149	-2.31092	0.0225505	0.435749	PV Neurons	TRUE
AW046200	55.0352	-1.24118	0.0869852	0.630032	PV Neurons	TRUE
AW146154	15.5166	5.25709	0.000609574	0.0984439	PV Neurons	TRUE
AW209491	119.489	0.396071	0.534979	0.924378	PV Neurons	TRUE
AW549877	221.905	-0.40553	0.473167	0.909441	PV Neurons	TRUE
AW551984	35.844	-1.30952	0.0852257	0.630032	PV Neurons	TRUE
AW554918	709.583	0.413725	0.104336	0.660881	PV Neurons	TRUE
AW822252	64.8719	0.643211	0.223366	0.791286	PV Neurons	TRUE
AY358078	40.0648	0.125329	0.904163	0.987426	PV Neurons	TRUE
AY512915	28.8016	-0.767683	0.372801	0.874522	PV Neurons	TRUE
AY512931	4.63906	0.649707	0.537595		PV Neurons	TRUE
Aaas	67.5362	1.67458	0.0388057	0.513064	PV Neurons	TRUE
Aacs	190.91	-0.00469647	0.990151	0.998775	PV Neurons	TRUE
Aadac	7.05711	-1.83206	0.244513	0.809317	PV Neurons	TRUE
Aadacl2	10.7833	-1.20068	0.433302	0.897967	PV Neurons	TRUE
Aadacl3	14.8739	0.800458	0.614347	0.944836	PV Neurons	TRUE
Aadat	95.652	0.0676115	0.886466	0.986416	PV Neurons	TRUE
Aagab	359.294	-0.217359	0.493954	0.914341	PV Neurons	TRUE
Aak1	3839.4	-0.0840102	0.504833	0.91658	PV Neurons	TRUE
Aamdc	94.0462	0.874862	0.144516	0.723023	PV Neurons	TRUE
Aamp	558.531	-0.520365	0.0714041	0.608508	PV Neurons	TRUE
Aanat	39.4498	0.790701	0.44107	0.900481	PV Neurons	TRUE
Aar2	158.051	-0.559723	0.111628	0.676382	PV Neurons	TRUE
Aard	20.227	-2.86055	0.00988282	0.329457	PV Neurons	TRUE
Aars	710.779	0.138027	0.419347	0.892376	PV Neurons	TRUE
Aars2	270.83	-0.137245	0.720301	0.96569	PV Neurons	TRUE
Aarsd1	18.2571	2.07291	0.0829082	0.627844	PV Neurons	TRUE
Aasdh	126.685	0.942478	0.167894	0.747356	PV Neurons	TRUE
Aasdhppt	145.269	-0.0325975	0.912679	0.988462	PV Neurons	TRUE
Aass	23.375	-0.783248	0.438907	0.899964	PV Neurons	TRUE
Aatf	365.861	0.214384	0.396162	0.882379	PV Neurons	TRUE
Aatk	1117.88	0.253621	0.289182	0.837554	PV Neurons	TRUE
Abat	2129.36	-0.172054	0.255917	0.819631	PV Neurons	TRUE
Abca1	546.74	0.334712	0.10824	0.669462	PV Neurons	TRUE
Abca12	181.772	-0.540235	0.256042	0.819711	PV Neurons	TRUE
Abca13	254.43	-0.0652969	0.88331	0.986017	PV Neurons	TRUE
Abca14	75.66	0.524547	0.429348	0.896478	PV Neurons	TRUE
Abca15	76.1992	0.787642	0.14446	0.723023	PV Neurons	TRUE
Abca16	61.6276	1.45831	0.0330231	0.492664	PV Neurons	TRUE
Abca17	224.088	-0.280061	0.437605	0.899723	PV Neurons	TRUE
Abca2	1673.73	-0.193867	0.198487	0.772345	PV Neurons	TRUE
Abca3	777.63	-0.147815	0.555228	0.931484	PV Neurons	TRUE
Abca4	105.827	-0.197316	0.772627	0.972928	PV Neurons	TRUE
Abca5	888.756	0.233743	0.2448	0.809732	PV Neurons	TRUE
Abca6	73.5505	-1.27836	0.0254412	0.449898	PV Neurons	TRUE
Abca7	247.689	-0.339684	0.410852	0.888446	PV Neurons	TRUE
Abca8a	73.4705	-0.269705	0.686094	0.962298	PV Neurons	TRUE
Abca8b	337.437	0.284979	0.42073	0.892615	PV Neurons	TRUE
Abca9	81.7797	0.618537	0.346587	0.865264	PV Neurons	TRUE
Abcb10	187.639	0.750475	0.199839	0.772538	PV Neurons	TRUE
Abcb11	68.2325	1.56324	0.0383053	0.512662	PV Neurons	TRUE
Abcb1a	86.3239	-0.510045	0.557249	0.932039	PV Neurons	TRUE
Abcb1b	137.79	0.20799	0.752888	0.971313	PV Neurons	TRUE
Abcb4	132.537	0.294362	0.642001	0.950697	PV Neurons	TRUE
Abcb5	71.2827	-0.172087	0.79234	0.975908	PV Neurons	TRUE
Abcb6	12.9722	3.13121	0.0283217	0.467569	PV Neurons	TRUE
Abcb7	278.781	0.0298496	0.930529	0.990305	PV Neurons	TRUE
Abcb8	163.118	-0.562981	0.148157	0.727692	PV Neurons	TRUE
Abcb9	305.305	0.235143	0.395894	0.882379	PV Neurons	TRUE
Abcc1	347.072	0.176697	0.601808	0.942302	PV Neurons	TRUE
Abcc10	149.822	0.604914	0.198931	0.772345	PV Neurons	TRUE
Abcc12	66.592	0.733445	0.283568	0.835053	PV Neurons	TRUE
Abcc2	156.707	-0.0358979	0.920773	0.989145	PV Neurons	TRUE
Abcc3	65.688	-0.211398	0.665463	0.956171	PV Neurons	TRUE
Abcc4	364.44	-0.151538	0.626402	0.947393	PV Neurons	TRUE
Abcc5	1455.4	-0.259107	0.124766	0.695206	PV Neurons	TRUE
Abcc6	51.6362	-0.0761391	0.886112	0.986416	PV Neurons	TRUE
Abcc8	339.793	-0.146068	0.639835	0.950546	PV Neurons	TRUE
Abcc9	68.9013	-0.252484	0.666732	0.956271	PV Neurons	TRUE
Abcd1	67.4558	0.893055	0.121711	0.690129	PV Neurons	TRUE
Abcd2	345.112	0.368343	0.256613	0.820287	PV Neurons	TRUE
Abcd3	334.564	-0.138268	0.577924	0.937816	PV Neurons	TRUE
Abcd4	113.202	-0.379545	0.515135	0.91899	PV Neurons	TRUE
Abce1	295.322	0.520115	0.0856444	0.630032	PV Neurons	TRUE
Abcf1	296.095	0.200766	0.566814	0.93416	PV Neurons	TRUE
Abcf2	380.409	0.291939	0.319245	0.852128	PV Neurons	TRUE
Abcf3	235.843	0.217456	0.452789	0.904049	PV Neurons	TRUE
Abcg1	473.934	-0.227207	0.311076	0.849042	PV Neurons	TRUE
Abcg2	155.996	-0.213406	0.522781	0.921275	PV Neurons	TRUE
Abcg3	29.2715	-1.08642	0.283402	0.834963	PV Neurons	TRUE
Abcg4	446.268	-0.332272	0.171408	0.751463	PV Neurons	TRUE
Abcg5	22.789	1.89397	0.0631584	0.587731	PV Neurons	TRUE
Abcg8	9.32649	3.02909	0.0394304	0.514845	PV Neurons	TRUE
Abhd10	82.6007	-0.460011	0.513646	0.91835	PV Neurons	TRUE
Abhd11	34.9714	0.587191	0.561553	0.933479	PV Neurons	TRUE
Abhd12	970.798	0.00208196	0.991991	0.998775	PV Neurons	TRUE
Abhd12b	25.1743	0.780632	0.474251	0.909618	PV Neurons	TRUE
Abhd13	207.128	0.751796	0.160713	0.741535	PV Neurons	TRUE
Abhd14a	88.0311	0.626644	0.331963	0.860507	PV Neurons	TRUE
Abhd14b	56.1467	0.107364	0.874449	0.984812	PV Neurons	TRUE
Abhd15	24.978	1.47122	0.312472	0.849712	PV Neurons	TRUE
Abhd16a	245.659	0.0508143	0.891353	0.986416	PV Neurons	TRUE
Abhd17a	196.51	-0.0124826	0.972124	0.997682	PV Neurons	TRUE
Abhd17b	101.969	-0.420304	0.439033	0.900006	PV Neurons	TRUE
Abhd17c	135.134	-0.563139	0.215717	0.787829	PV Neurons	TRUE
Abhd18	290.663	0.0675423	0.860485	0.984645	PV Neurons	TRUE
Abhd2	1240.78	-0.191582	0.337534	0.863922	PV Neurons	TRUE
Abhd3	216.748	-0.0719962	0.837302	0.981837	PV Neurons	TRUE
Abhd4	51.1565	1.00788	0.0952228	0.645537	PV Neurons	TRUE
Abhd5	74.0271	0.668193	0.251769	0.817509	PV Neurons	TRUE
Abhd6	377.19	0.187627	0.467163	0.908003	PV Neurons	TRUE
Abhd8	459.897	-0.0954045	0.770835	0.972928	PV Neurons	TRUE
Abi1	1384.42	-0.0677196	0.69716	0.962821	PV Neurons	TRUE
Abi2	1135.3	-0.0633022	0.774145	0.972928	PV Neurons	TRUE
Abi3bp	239.169	0.0564474	0.913395	0.988462	PV Neurons	TRUE
Abitram	103.15	-0.620383	0.316542	0.851265	PV Neurons	TRUE
Abl1	586.636	-0.0343364	0.836694	0.981837	PV Neurons	TRUE
Abl2	655.192	0.151233	0.561181	0.933479	PV Neurons	TRUE
Ablim1	2195.82	0.0455716	0.778739	0.973512	PV Neurons	TRUE
Ablim2	2091.1	-0.214146	0.066811	0.596728	PV Neurons	TRUE
Ablim3	652.698	0.680182	0.0538195	0.566335	PV Neurons	TRUE
Abo	27.3896	-0.224701	0.84276	0.982585	PV Neurons	TRUE
Abr	3290.9	-0.0310922	0.831139	0.9814	PV Neurons	TRUE
Abra	27.2335	1.11535	0.302987	0.845339	PV Neurons	TRUE
Abracl	37.771	1.66758	0.118806	0.684312	PV Neurons	TRUE
Abraxas1	49.6345	0.314323	0.734606	0.968792	PV Neurons	TRUE
Abraxas2	91.0943	0.997969	0.112281	0.677326	PV Neurons	TRUE
Abt1	32.3946	-0.803042	0.398839	0.88297	PV Neurons	TRUE
Abtb1	152.738	-0.325938	0.537083	0.925157	PV Neurons	TRUE
Abtb2	389.439	0.00745812	0.978031	0.998091	PV Neurons	TRUE
Acaa1a	73.8708	0.377439	0.609864	0.944278	PV Neurons	TRUE
Acaa1b	11.0984	-2.23835	0.163151	0.744165	PV Neurons	TRUE
Acaa2	81.138	-0.145988	0.767629	0.972928	PV Neurons	TRUE
Acaca	925.512	-0.200234	0.375424	0.876338	PV Neurons	TRUE
Acacb	453.244	1.1982	0.0154756	0.390696	PV Neurons	TRUE
Acad10	110.004	-0.508415	0.183765	0.764146	PV Neurons	TRUE
Acad11	89.1345	-0.312912	0.613875	0.944694	PV Neurons	TRUE
Acad12	11.3536	-0.543572	0.671854	0.957519	PV Neurons	TRUE
Acad8	162.523	0.338872	0.486905	0.913186	PV Neurons	TRUE
Acad9	223.929	0.102308	0.799448	0.976968	PV Neurons	TRUE
Acadl	200.02	-0.259035	0.436096	0.899541	PV Neurons	TRUE
Acadm	127.269	0.556393	0.372378	0.874496	PV Neurons	TRUE
Acads	23.6084	0.999254	0.326787	0.856167	PV Neurons	TRUE
Acadsb	178.956	0.102016	0.777247	0.973031	PV Neurons	TRUE
Acadvl	70.0174	0.557301	0.387907	0.87848	PV Neurons	TRUE
Acan	213.481	-0.508677	0.215864	0.787829	PV Neurons	TRUE
Acap1	7.13667	-0.351271	0.77188	0.972928	PV Neurons	TRUE
Acap2	1181.17	0.284096	0.0784979	0.620709	PV Neurons	TRUE
Acap3	391.48	-0.229535	0.540563	0.926843	PV Neurons	TRUE
Acat1	391.474	-0.0549741	0.856682	0.984289	PV Neurons	TRUE
Acat2	68.5891	0.525591	0.42642	0.89573	PV Neurons	TRUE
Acat3	12.6687	1.75021	0.156872	0.738898	PV Neurons	TRUE
Acbd3	271.993	0.333767	0.327359	0.856586	PV Neurons	TRUE
Acbd4	74.237	-0.651194	0.296315	0.84129	PV Neurons	TRUE
Acbd5	369.559	0.283336	0.313272	0.849869	PV Neurons	TRUE
Acbd6	484.73	-0.0101474	0.972195	0.997682	PV Neurons	TRUE
Accs	70.5228	-0.59199	0.412184	0.888675	PV Neurons	TRUE
Accsl	14.5247	-0.187824	0.892449	0.986505	PV Neurons	TRUE
Acd	179.276	0.045214	0.926627	0.989944	PV Neurons	TRUE
Ace	91.8932	-0.160127	0.768413	0.972928	PV Neurons	TRUE
Ace2	37.1992	-0.438801	0.582242	0.939016	PV Neurons	TRUE
Ace3	19.949	-0.410434	0.613114	0.944354	PV Neurons	TRUE
Acer1	46.5546	-0.628171	0.334398	0.861876	PV Neurons	TRUE
Acer2	29.571	0.293991	0.692378	0.962541	PV Neurons	TRUE
Acer3	399.433	0.177174	0.463245	0.906584	PV Neurons	TRUE
Ache	170.007	-0.0869141	0.881891	0.985801	PV Neurons	TRUE
Acin1	709.298	-0.176024	0.323635	0.853976	PV Neurons	TRUE
Ackr1	118.155	0.0453614	0.94749	0.992886	PV Neurons	TRUE
Ackr2	8.1737	2.14949	0.118831	0.684312	PV Neurons	TRUE
Ackr3	12.4722	-3.27945	0.0329972	0.492664	PV Neurons	TRUE
Acly	651.518	0.146129	0.492022	0.914186	PV Neurons	TRUE
Acmsd	21.9339	0.308172	0.817643	0.979782	PV Neurons	TRUE
Acnat1	15.122	2.14135	0.0624674	0.587731	PV Neurons	TRUE
Aco1	297.205	-0.416914	0.252559	0.817518	PV Neurons	TRUE
Aco2	1348.25	-0.0475544	0.769952	0.972928	PV Neurons	TRUE
Acod1	6.87036	-1.03701	0.593357	0.93912	PV Neurons	TRUE
Acot1	14.3719	0.793127	0.503892	0.916567	PV Neurons	TRUE
Acot11	172.133	-0.0506254	0.916204	0.988511	PV Neurons	TRUE
Acot12	50.402	-0.277033	0.728657	0.967371	PV Neurons	TRUE
Acot13	129.578	1.20227	0.03134	0.48482	PV Neurons	TRUE
Acot2	19.6476	-0.999927	0.317316	0.851289	PV Neurons	TRUE
Acot3	6.57931	0.0507545	0.97439	0.997682	PV Neurons	TRUE
Acot4	8.18949	0.116074	0.95364	0.994321	PV Neurons	TRUE
Acot6	24.7138	-2.74336	0.0126286	0.358415	PV Neurons	TRUE
Acot7	1162.19	0.0325183	0.873188	0.984645	PV Neurons	TRUE
Acot8	92.9406	-0.0882112	0.89959	0.987059	PV Neurons	TRUE
Acot9	65.9495	1.27061	0.0613432	0.587637	PV Neurons	TRUE
Acox1	537.986	0.0306532	0.867669	0.984645	PV Neurons	TRUE
Acox2	29.2411	1.44715	0.19276	0.770507	PV Neurons	TRUE
Acox3	279.484	0.0561663	0.854404	0.984016	PV Neurons	TRUE
Acoxl	261.937	-0.102113	0.827573	0.981195	PV Neurons	TRUE
Acp1	153.774	-0.240289	0.633346	0.949507	PV Neurons	TRUE
Acp2	259.478	0.299203	0.30926	0.848289	PV Neurons	TRUE
Acp6	104.671	0.549865	0.231655	0.79972	PV Neurons	TRUE
Acp7	22.882	2.43281	0.0139945	0.369827	PV Neurons	TRUE
Acpp	54.1454	2.14484	0.00274066	0.21264	PV Neurons	TRUE
Acr	20.2754	-1.89122	0.0972729	0.645781	PV Neurons	TRUE
Acrbp	21.384	0.8751	0.271964	0.828934	PV Neurons	TRUE
Acsbg1	94.7426	0.90955	0.0455179	0.537901	PV Neurons	TRUE
Acsbg2	32.6564	2.02865	0.0160376	0.397784	PV Neurons	TRUE
Acsf2	296.31	-0.0549993	0.867611	0.984645	PV Neurons	TRUE
Acsf3	58.6161	-0.202505	0.740211	0.968792	PV Neurons	TRUE
Acsl1	380.751	-0.147866	0.650843	0.95291	PV Neurons	TRUE
Acsl3	634.307	-0.040096	0.808955	0.979385	PV Neurons	TRUE
Acsl4	354.516	0.125711	0.691245	0.962298	PV Neurons	TRUE
Acsl5	281.116	-0.276556	0.291721	0.839728	PV Neurons	TRUE
Acsl6	1619.98	-0.270817	0.198042	0.772345	PV Neurons	TRUE
Acsm1	17.9974	-0.726056	0.590774	0.939081	PV Neurons	TRUE
Acsm2	44.8045	1.24417	0.180981	0.761018	PV Neurons	TRUE
Acsm4	8.10719	-4.83878	0.00947082	0.325389	PV Neurons	TRUE
Acsm5	18.5829	-1.59937	0.205519	0.777795	PV Neurons	TRUE
Acss1	168.605	-0.225734	0.645464	0.951992	PV Neurons	TRUE
Acss2	374.58	-0.61152	0.0532029	0.564051	PV Neurons	TRUE
Acss3	159.894	0.33122	0.583318	0.939016	PV Neurons	TRUE
Acta1	15.5955	0.482393	0.594916	0.93995	PV Neurons	TRUE
Acta2	23.2986	1.45818	0.199935	0.772538	PV Neurons	TRUE
Actb	2332.64	-0.0439453	0.79099	0.975908	PV Neurons	TRUE
Acte1	11.8204	0.261531	0.844312	0.982736	PV Neurons	TRUE
Actg1	1026.17	0.168281	0.470682	0.908902	PV Neurons	TRUE
Actg2	20.0813	0.430637	0.685947	0.962298	PV Neurons	TRUE
Actl10	7.58942	1.86315	0.265117	0.822606	PV Neurons	TRUE
Actl6a	97.8946	-0.0938037	0.864011	0.984645	PV Neurons	TRUE
Actl6b	197.42	0.391968	0.182313	0.762452	PV Neurons	TRUE
Actn1	383.169	0.638671	0.032684	0.492664	PV Neurons	TRUE
Actn2	215.983	0.000973539	0.998064	0.999757	PV Neurons	TRUE
Actn3	30.6818	-0.617937	0.518877	0.920355	PV Neurons	TRUE
Actn4	412.889	-0.113633	0.635088	0.94954	PV Neurons	TRUE
Actr10	207.792	-0.309332	0.309888	0.848289	PV Neurons	TRUE
Actr1a	379.315	0.0789086	0.766718	0.972928	PV Neurons	TRUE
Actr1b	988.678	-0.107215	0.540636	0.926843	PV Neurons	TRUE
Actr2	906.129	-0.0927301	0.673835	0.958362	PV Neurons	TRUE
Actr3	566.778	-0.141949	0.598581	0.941153	PV Neurons	TRUE
Actr3b	578.923	0.0521344	0.80875	0.979365	PV Neurons	TRUE
Actr5	76.1801	0.395475	0.433283	0.897967	PV Neurons	TRUE
Actr6	79.1796	-0.410132	0.543768	0.927169	PV Neurons	TRUE
Actr8	174.336	0.352256	0.358449	0.86972	PV Neurons	TRUE
Acvr1	850.878	0.188635	0.594181	0.939424	PV Neurons	TRUE
Acvr1b	567.562	-0.0803363	0.719994	0.965606	PV Neurons	TRUE
Acvr1c	93.4743	0.365303	0.525774	0.921828	PV Neurons	TRUE
Acvr2a	273.755	0.388407	0.193256	0.770515	PV Neurons	TRUE
Acvr2b	101.483	-0.17268	0.754689	0.971396	PV Neurons	TRUE
Acvrl1	16.151	-0.56165	0.616066	0.945583	PV Neurons	TRUE
Acy1	11.2891	-0.62668	0.699037	0.962821	PV Neurons	TRUE
Acyp1	40.0789	0.27643	0.736055	0.968792	PV Neurons	TRUE
Acyp2	515.528	0.196488	0.50162	0.916017	PV Neurons	TRUE
Ada	57.878	0.157212	0.802986	0.977946	PV Neurons	TRUE
Adad1	29.898	-0.114565	0.84766	0.983563	PV Neurons	TRUE
Adal	94.4659	0.0204203	0.969432	0.997336	PV Neurons	TRUE
Adam10	401.34	0.336723	0.223945	0.791784	PV Neurons	TRUE
Adam11	451.873	-0.132253	0.551447	0.930017	PV Neurons	TRUE
Adam12	430.78	-0.210441	0.432571	0.89787	PV Neurons	TRUE
Adam15	296.403	-0.229423	0.470992	0.908902	PV Neurons	TRUE
Adam17	191.631	-0.0248151	0.960411	0.995626	PV Neurons	TRUE
Adam18	151.572	-0.503961	0.352064	0.867755	PV Neurons	TRUE
Adam19	246.631	-0.210052	0.581043	0.939016	PV Neurons	TRUE
Adam1a	16.123	0.226525	0.882	0.985801	PV Neurons	TRUE
Adam2	60.3595	0.0677244	0.92778	0.989944	PV Neurons	TRUE
Adam21	41.1996	1.24224	0.339432	0.864737	PV Neurons	TRUE
Adam22	3354.77	-0.116094	0.247153	0.812489	PV Neurons	TRUE
Adam23	1907.83	-0.237919	0.0839363	0.628978	PV Neurons	TRUE
Adam28	40.0669	1.73925	0.0432913	0.530702	PV Neurons	TRUE
Adam29	18.7759	0.554612	0.616309	0.945583	PV Neurons	TRUE
Adam3	39.4081	0.623826	0.501424	0.916017	PV Neurons	TRUE
Adam32	111.321	-0.000912496	0.99888	0.999757	PV Neurons	TRUE
Adam33	19.2962	-0.378424	0.656252	0.954471	PV Neurons	TRUE
Adam34	30.1132	0.697685	0.419197	0.892376	PV Neurons	TRUE
Adam5	114.419	1.304	0.0489627	0.551102	PV Neurons	TRUE
Adam7	23.0821	-0.331633	0.757703	0.972009	PV Neurons	TRUE
Adam8	36.309	-1.54545	0.135336	0.716946	PV Neurons	TRUE
Adam9	381.175	0.217004	0.389405	0.879072	PV Neurons	TRUE
Adamdec1	11.6117	-1.71073	0.155975	0.738898	PV Neurons	TRUE
Adamts1	86.947	-0.479612	0.414908	0.890073	PV Neurons	TRUE
Adamts10	136.596	-0.108455	0.791989	0.975908	PV Neurons	TRUE
Adamts12	289.673	-0.414512	0.337087	0.863897	PV Neurons	TRUE
Adamts13	39.34	-0.0832858	0.928509	0.989944	PV Neurons	TRUE
Adamts14	72.4408	-0.0768655	0.90357	0.987426	PV Neurons	TRUE
Adamts15	406.613	-0.0146496	0.971821	0.997682	PV Neurons	TRUE
Adamts16	380.483	0.0569142	0.852791	0.984016	PV Neurons	TRUE
Adamts17	1241.9	0.0604903	0.746023	0.970365	PV Neurons	TRUE
Adamts18	182.309	0.137048	0.764054	0.972928	PV Neurons	TRUE
Adamts19	127.219	0.338084	0.487462	0.913186	PV Neurons	TRUE
Adamts2	198.561	-0.40539	0.188715	0.767687	PV Neurons	TRUE
Adamts20	370.16	-0.0674098	0.815083	0.979782	PV Neurons	TRUE
Adamts3	391.822	0.247326	0.411455	0.888479	PV Neurons	TRUE
Adamts4	29.1821	1.34073	0.141358	0.719396	PV Neurons	TRUE
Adamts5	47.3934	0.466915	0.533278	0.923693	PV Neurons	TRUE
Adamts6	505.36	0.238198	0.252147	0.817518	PV Neurons	TRUE
Adamts7	71.4875	0.827768	0.299048	0.842551	PV Neurons	TRUE
Adamts8	225.394	-0.254568	0.578066	0.937816	PV Neurons	TRUE
Adamts9	102.184	0.0824036	0.887734	0.986416	PV Neurons	TRUE
Adamtsl1	1011.65	-0.261153	0.203385	0.77647	PV Neurons	TRUE
Adamtsl2	36.5489	0.124428	0.890981	0.986416	PV Neurons	TRUE
Adamtsl3	330.829	0.134803	0.696477	0.962821	PV Neurons	TRUE
Adamtsl4	46.3725	0.275585	0.684187	0.962247	PV Neurons	TRUE
Adamtsl5	134.825	0.730898	0.0838163	0.628978	PV Neurons	TRUE
Adap1	813.167	-0.323156	0.145362	0.724535	PV Neurons	TRUE
Adap2	6.74688	1.38258	0.458716	0.904743	PV Neurons	TRUE
Adar	1178.4	-0.0222939	0.899849	0.987095	PV Neurons	TRUE
Adarb1	2509.84	-0.0882924	0.623148	0.946201	PV Neurons	TRUE
Adarb2	663.147	0.498382	0.114115	0.678466	PV Neurons	TRUE
Adat1	128.937	-0.730723	0.142279	0.720719	PV Neurons	TRUE
Adat2	29.1003	0.833721	0.315173	0.850565	PV Neurons	TRUE
Adck1	503.802	-0.195798	0.388348	0.878661	PV Neurons	TRUE
Adck2	123.606	0.0126849	0.97787	0.998091	PV Neurons	TRUE
Adck5	66.959	-0.539908	0.379761	0.877198	PV Neurons	TRUE
Adcy1	5216.65	-0.0646285	0.563317	0.93416	PV Neurons	TRUE
Adcy10	105.772	-0.546763	0.307828	0.847425	PV Neurons	TRUE
Adcy2	1076.62	-0.264197	0.225853	0.793883	PV Neurons	TRUE
Adcy3	511.41	0.163289	0.571363	0.935894	PV Neurons	TRUE
Adcy4	17.2956	1.95241	0.0655654	0.594099	PV Neurons	TRUE
Adcy5	1574.72	0.223753	0.397688	0.882379	PV Neurons	TRUE
Adcy6	228.334	0.384635	0.273856	0.831002	PV Neurons	TRUE
Adcy7	79.1253	0.168162	0.78555	0.974779	PV Neurons	TRUE
Adcy8	944.003	-0.0952967	0.644369	0.951587	PV Neurons	TRUE
Adcy9	1246.61	-0.235263	0.102528	0.658716	PV Neurons	TRUE
Adcyap1	26.9672	1.68865	0.0920955	0.639956	PV Neurons	TRUE
Adcyap1r1	1463.36	-0.0742544	0.627188	0.947393	PV Neurons	TRUE
Add1	1244.53	-0.141047	0.458419	0.904743	PV Neurons	TRUE
Add2	1595.75	0.00764649	0.961458	0.995626	PV Neurons	TRUE
Add3	653.37	0.0391598	0.875533	0.984812	PV Neurons	TRUE
Adgb	126.796	0.804962	0.138038	0.71898	PV Neurons	TRUE
Adgra1	1084.43	-0.162363	0.392688	0.88089	PV Neurons	TRUE
Adgra2	113.901	-0.733075	0.178646	0.757163	PV Neurons	TRUE
Adgra3	939.26	-0.135578	0.598765	0.941153	PV Neurons	TRUE
Adgrb1	3864.78	-0.123126	0.431035	0.897708	PV Neurons	TRUE
Adgrb2	1389.33	-0.221502	0.162395	0.743855	PV Neurons	TRUE
Adgrb3	9446.61	-0.098204	0.490702	0.914141	PV Neurons	TRUE
Adgrd1	167.883	0.034996	0.930729	0.990373	PV Neurons	TRUE
Adgrd2-ps	9.02222	2.74018	0.0838145	0.628978	PV Neurons	TRUE
Adgre1	151.07	-0.299835	0.644545	0.951671	PV Neurons	TRUE
Adgre4	54.3223	-0.214963	0.779697	0.973858	PV Neurons	TRUE
Adgre5	11.2552	0.562786	0.509383	0.918236	PV Neurons	TRUE
Adgrf1	53.7572	-1.64617	0.0351355	0.497451	PV Neurons	TRUE
Adgrf2	94.8593	1.57269	0.0257538	0.452445	PV Neurons	TRUE
Adgrf3	15.7801	0.657774	0.589907	0.939081	PV Neurons	TRUE
Adgrf4	63.5061	0.826081	0.224704	0.792589	PV Neurons	TRUE
Adgrf5	135.92	0.356821	0.554726	0.931482	PV Neurons	TRUE
Adgrg1	186.733	-0.116079	0.677715	0.959576	PV Neurons	TRUE
Adgrg2	307.452	-0.813432	0.0449732	0.535852	PV Neurons	TRUE
Adgrg3	35.0341	2.07797	0.0439542	0.532154	PV Neurons	TRUE
Adgrg4	62.0329	0.723523	0.329164	0.85822	PV Neurons	TRUE
Adgrg5	12.943	1.92919	0.0874693	0.631129	PV Neurons	TRUE
Adgrg6	112.035	-0.10898	0.851717	0.983831	PV Neurons	TRUE
Adgrg7	39.9702	1.08084	0.18245	0.762452	PV Neurons	TRUE
Adgrl1	2895.59	-0.153463	0.322798	0.853253	PV Neurons	TRUE
Adgrl2	1265.75	0.176386	0.238408	0.805855	PV Neurons	TRUE
Adgrl3	3589.91	-0.0708352	0.623728	0.946401	PV Neurons	TRUE
Adgrl4	60.0671	0.365012	0.584058	0.939016	PV Neurons	TRUE
Adgrv1	453.104	0.181691	0.663994	0.956148	PV Neurons	TRUE
Adh1	18.2424	2.80263	0.0429608	0.529228	PV Neurons	TRUE
Adh4	8.05771	1.63603	0.204	0.77647	PV Neurons	TRUE
Adh5	102.383	-0.172946	0.711364	0.964336	PV Neurons	TRUE
Adh6-ps1	14.8204	3.65936	0.0186497	0.414112	PV Neurons	TRUE
Adh6a	4.36521	1.9763	0.3015		PV Neurons	TRUE
Adh6b	6.56281	3.53686	0.0262038	0.456602	PV Neurons	TRUE
Adhfe1	44.3996	0.838929	0.355945	0.869601	PV Neurons	TRUE
Adi1	20.4406	1.16411	0.366223	0.872789	PV Neurons	TRUE
Adig	15.8505	-1.44271	0.21733	0.788244	PV Neurons	TRUE
Adipoq	14.8748	1.26025	0.391996	0.880222	PV Neurons	TRUE
Adipor1	369.154	0.50588	0.0616667	0.587637	PV Neurons	TRUE
Adipor2	264.944	0.212082	0.477682	0.910898	PV Neurons	TRUE
Adk	704.824	0.0878828	0.69457	0.962673	PV Neurons	TRUE
Adm	19.8136	-3.95439	0.01287	0.362065	PV Neurons	TRUE
Adnp	27.7392	0.0346393	0.965156	0.996599	PV Neurons	TRUE
Adnp2	345.37	0.101438	0.743105	0.969822	PV Neurons	TRUE
Ado	201.698	0.105316	0.71744	0.96538	PV Neurons	TRUE
Adora1	304.3	0.509448	0.02709	0.460698	PV Neurons	TRUE
Adora2a	10.716	0.212403	0.868794	0.984645	PV Neurons	TRUE
Adora2b	12.9072	2.21471	0.16515	0.746052	PV Neurons	TRUE
Adpgk	153.599	0.169266	0.619731	0.94613	PV Neurons	TRUE
Adprh	175.872	0.134105	0.823038	0.980513	PV Neurons	TRUE
Adprhl1	52.985	0.669836	0.485662	0.912817	PV Neurons	TRUE
Adprhl2	60.2709	0.491064	0.34557	0.865264	PV Neurons	TRUE
Adprm	101.807	1.59573	0.0272928	0.462704	PV Neurons	TRUE
Adra1a	1725.39	0.0248605	0.863248	0.984645	PV Neurons	TRUE
Adra1b	279.218	0.74427	0.0607884	0.587637	PV Neurons	TRUE
Adra1d	158.146	-0.890696	0.0243913	0.444115	PV Neurons	TRUE
Adra2a	28.4784	0.834181	0.350628	0.867058	PV Neurons	TRUE
Adra2b	16.7788	1.37056	0.277737	0.834052	PV Neurons	TRUE
Adra2c	76.1756	-0.528104	0.420895	0.892615	PV Neurons	TRUE
Adrb1	303.826	-0.143286	0.643487	0.951268	PV Neurons	TRUE
Adrb2	6.85306	-2.99452	0.130319	0.707372	PV Neurons	TRUE
Adrb3	22.214	0.606357	0.565717	0.93416	PV Neurons	TRUE
Adrm1	106.749	0.190741	0.697937	0.962821	PV Neurons	TRUE
Adsl	137.541	0.0479948	0.917879	0.988531	PV Neurons	TRUE
Adss	338.286	0.490019	0.153612	0.735261	PV Neurons	TRUE
Adssl1	305.542	-0.305947	0.290085	0.83867	PV Neurons	TRUE
Adtrp	91.7844	-1.02261	0.156612	0.738898	PV Neurons	TRUE
Aebp1	11.041	1.54679	0.288502	0.837304	PV Neurons	TRUE
Aebp2	263.061	0.718383	0.0664054	0.594811	PV Neurons	TRUE
Aen	157.958	0.0241511	0.964171	0.996298	PV Neurons	TRUE
Afap1	1896.96	0.083997	0.621908	0.946159	PV Neurons	TRUE
Afap1l1	95.0121	0.762346	0.0860888	0.630032	PV Neurons	TRUE
Afap1l2	91.4618	0.200244	0.757732	0.972009	PV Neurons	TRUE
Afdn	1401.92	-0.0404641	0.804358	0.978076	PV Neurons	TRUE
Aff1	355.474	0.0949984	0.679817	0.960307	PV Neurons	TRUE
Aff2	819.627	-0.274122	0.139571	0.71898	PV Neurons	TRUE
Aff3	2520.02	-0.116154	0.445537	0.901738	PV Neurons	TRUE
Aff4	1423.72	-0.202277	0.207869	0.779892	PV Neurons	TRUE
Afg1l	468.77	-0.0203285	0.942288	0.992249	PV Neurons	TRUE
Afg3l1	101.971	-1.0885	0.0428896	0.529191	PV Neurons	TRUE
Afg3l2	625.571	0.175412	0.373561	0.875031	PV Neurons	TRUE
Afm	42.5381	-1.01786	0.0613454	0.587637	PV Neurons	TRUE
Afmid	4.08939	2.08266	0.355667		PV Neurons	TRUE
Afp	5.42531	0.10866	0.931373	0.990478	PV Neurons	TRUE
Aftph	487.89	-0.18953	0.59548	0.940296	PV Neurons	TRUE
Aga	17.5916	0.503737	0.647867	0.952362	PV Neurons	TRUE
Agap1	2362.96	0.0136389	0.932673	0.990701	PV Neurons	TRUE
Agap2	2192.52	0.316538	0.105374	0.662482	PV Neurons	TRUE
Agap3	1000.72	-0.00635427	0.975872	0.998086	PV Neurons	TRUE
Agbl1	1044.82	0.406815	0.216461	0.78783	PV Neurons	TRUE
Agbl2	54.4249	-1.4367	0.0234673	0.438262	PV Neurons	TRUE
Agbl3	219.938	0.947327	0.0740467	0.612601	PV Neurons	TRUE
Agbl4	4242.55	-0.0946448	0.573039	0.93631	PV Neurons	TRUE
Agbl5	109.788	-0.136259	0.8496	0.983767	PV Neurons	TRUE
Agfg1	441.134	0.213709	0.363594	0.871328	PV Neurons	TRUE
Agfg2	194.074	0.0108526	0.97794	0.998091	PV Neurons	TRUE
Aggf1	311.331	0.508279	0.16677	0.746452	PV Neurons	TRUE
Agk	264.38	0.299403	0.589846	0.939081	PV Neurons	TRUE
Agl	393.408	-0.0923839	0.723196	0.966205	PV Neurons	TRUE
Agmat	20.1422	2.51852	0.00616006	0.278068	PV Neurons	TRUE
Agmo	233.228	1.34911	0.000834456	0.112472	PV Neurons	TRUE
Ago1	485.611	-0.184371	0.46615	0.907816	PV Neurons	TRUE
Ago2	843.19	-0.117046	0.576665	0.937734	PV Neurons	TRUE
Ago3	613.56	0.248065	0.362239	0.870554	PV Neurons	TRUE
Ago4	225.688	0.173439	0.738798	0.968792	PV Neurons	TRUE
Agpat1	283.571	-0.30588	0.407124	0.885435	PV Neurons	TRUE
Agpat3	1167.58	0.203448	0.198216	0.772345	PV Neurons	TRUE
Agpat4	333.88	-0.499876	0.181101	0.761268	PV Neurons	TRUE
Agpat5	237.895	-0.092664	0.823324	0.980513	PV Neurons	TRUE
Agps	310.193	-0.264333	0.334457	0.861876	PV Neurons	TRUE
Agr2	6.67238	1.07024	0.48597	0.912821	PV Neurons	TRUE
Agr3	23.6288	-2.02397	0.204218	0.776596	PV Neurons	TRUE
Agrn	760.814	0.086171	0.667643	0.956271	PV Neurons	TRUE
Agrp	45.6595	-0.294068	0.708367	0.964213	PV Neurons	TRUE
Agt	14.6222	1.4737	0.280725	0.834198	PV Neurons	TRUE
Agtpbp1	2167.55	-0.032639	0.861619	0.984645	PV Neurons	TRUE
Agtr1a	29.9932	-1.56899	0.0822635	0.627624	PV Neurons	TRUE
Agtr1b	27.9576	3.18625	0.00564553	0.272091	PV Neurons	TRUE
Agtrap	71.46	-0.957459	0.101825	0.658367	PV Neurons	TRUE
Agxt	139.048	-0.351145	0.379479	0.877198	PV Neurons	TRUE
Agxt2	30.8721	0.141686	0.884224	0.986175	PV Neurons	TRUE
Ahctf1	393.767	-0.105504	0.69941	0.962836	PV Neurons	TRUE
Ahcy	51.3642	0.585195	0.509009	0.918236	PV Neurons	TRUE
Ahcyl1	1451.36	-0.261755	0.115253	0.679674	PV Neurons	TRUE
Ahcyl2	1006.22	-0.325369	0.151612	0.732459	PV Neurons	TRUE
Ahdc1	702.988	-0.186183	0.395199	0.882066	PV Neurons	TRUE
Ahi1	1438.01	-0.105051	0.639859	0.950546	PV Neurons	TRUE
Ahnak	163.645	-0.70238	0.273408	0.830779	PV Neurons	TRUE
Ahnak2	51.3982	-1.0223	0.0700466	0.605426	PV Neurons	TRUE
Ahr	304.836	-0.387239	0.183514	0.763716	PV Neurons	TRUE
Ahrr	45.2019	1.89133	0.0199069	0.420658	PV Neurons	TRUE
Ahsa1	251.173	-0.498266	0.161098	0.741535	PV Neurons	TRUE
Ahsa2	90.6587	0.0701379	0.867498	0.984645	PV Neurons	TRUE
Aicda	5.89921	0.203584	0.899493	0.987002	PV Neurons	TRUE
Aida	203.518	-0.195389	0.671541	0.957518	PV Neurons	TRUE
Aif1l	38.8275	1.59187	0.0347019	0.496446	PV Neurons	TRUE
Aifm1	302.406	-0.620421	0.0340728	0.494053	PV Neurons	TRUE
Aifm2	79.6381	0.0581371	0.922239	0.989458	PV Neurons	TRUE
Aifm3	306.528	-0.90384	0.00602507	0.275537	PV Neurons	TRUE
Aig1	1184.13	0.147653	0.42524	0.895172	PV Neurons	TRUE
Aim2	76.0988	0.155572	0.804744	0.978076	PV Neurons	TRUE
Aimp1	130.4	-0.643129	0.223268	0.791238	PV Neurons	TRUE
Aimp2	34.71	-2.91289	0.00622695	0.278197	PV Neurons	TRUE
Aip	142.086	-0.708088	0.0888416	0.633603	PV Neurons	TRUE
Aipl1	8.49755	3.88834	0.0268024	0.460131	PV Neurons	TRUE
Aire	12.0273	0.652841	0.479336	0.911449	PV Neurons	TRUE
Airn	461.615	0.0593983	0.825034	0.980833	PV Neurons	TRUE
Ajap1	682.61	0.251674	0.501893	0.91605	PV Neurons	TRUE
Ajm1	415.933	0.020173	0.939895	0.991499	PV Neurons	TRUE
Ajuba	8.26522	1.57136	0.0646014	0.591746	PV Neurons	TRUE
Ak1	358.791	0.0741207	0.763619	0.972928	PV Neurons	TRUE
Ak2	92.7322	0.27974	0.611921	0.944278	PV Neurons	TRUE
Ak3	223.35	0.343255	0.406255	0.885435	PV Neurons	TRUE
Ak4	98.6912	0.473427	0.490386	0.914141	PV Neurons	TRUE
Ak5	738.219	-0.127383	0.600403	0.941691	PV Neurons	TRUE
Ak6	69.0238	1.50999	0.0105195	0.335794	PV Neurons	TRUE
Ak7	138.566	0.161738	0.688513	0.962298	PV Neurons	TRUE
Ak8	102.625	0.469922	0.303917	0.8458	PV Neurons	TRUE
Ak9	106.637	2.2563	0.000411139	0.0853681	PV Neurons	TRUE
Akain1	364.661	0.229051	0.462555	0.906584	PV Neurons	TRUE
Akap1	174.52	-0.824523	0.156608	0.738898	PV Neurons	TRUE
Akap10	375.504	-0.215128	0.387469	0.878038	PV Neurons	TRUE
Akap11	1804.42	0.156519	0.318741	0.851898	PV Neurons	TRUE
Akap12	185.305	-0.00371022	0.992975	0.999067	PV Neurons	TRUE
Akap13	464.73	0.212703	0.445519	0.901738	PV Neurons	TRUE
Akap14	172.896	0.364219	0.537673	0.925157	PV Neurons	TRUE
Akap17b	279.636	-0.128133	0.743	0.969822	PV Neurons	TRUE
Akap3	57.7711	1.60313	0.102348	0.658367	PV Neurons	TRUE
Akap4	6.47717	0.0598633	0.976582	0.998086	PV Neurons	TRUE
Akap5	316.559	0.0730666	0.823306	0.980513	PV Neurons	TRUE
Akap6	4164.73	0.0653163	0.622303	0.946159	PV Neurons	TRUE
Akap7	577.359	-0.0218346	0.93959	0.991431	PV Neurons	TRUE
Akap8	496.671	-0.418873	0.0678437	0.600052	PV Neurons	TRUE
Akap8l	801.288	-0.0258619	0.910592	0.988033	PV Neurons	TRUE
Akap9	1590	-0.153066	0.353321	0.868664	PV Neurons	TRUE
Akip1	21.7528	-2.2865	0.0713328	0.60845	PV Neurons	TRUE
Akirin1	135.168	0.860407	0.21744	0.788244	PV Neurons	TRUE
Akirin2	192.571	0.138793	0.773126	0.972928	PV Neurons	TRUE
Akna	29.1519	3.55751	8.18622e-05	0.0399776	PV Neurons	TRUE
Aknad1	36.7805	1.39652	0.0912467	0.63889	PV Neurons	TRUE
Akr1a1	708.788	0.136648	0.612512	0.944278	PV Neurons	TRUE
Akr1b10	70.6505	-1.35243	0.0508387	0.556932	PV Neurons	TRUE
Akr1b3	92.695	-0.251903	0.7089	0.964213	PV Neurons	TRUE
Akr1b7	8.52175	5.26166	0.00608804	0.277101	PV Neurons	TRUE
Akr1b8	21.0042	4.30678	0.00858151	0.314741	PV Neurons	TRUE
Akr1c12	7.96326	-2.13255	0.196482	0.772345	PV Neurons	TRUE
Akr1c13	30.8741	-0.491424	0.663836	0.956148	PV Neurons	TRUE
Akr1c14	72.6454	-0.283232	0.726867	0.966848	PV Neurons	TRUE
Akr1c18	22.7321	-2.06925	0.116214	0.681005	PV Neurons	TRUE
Akr1c19	118.288	-0.946081	0.272693	0.829981	PV Neurons	TRUE
Akr1c20	14.1219	0.341449	0.785424	0.974779	PV Neurons	TRUE
Akr1c21	3.04412	-0.854285	0.707149		PV Neurons	TRUE
Akr1c6	30.4034	1.43918	0.179132	0.75819	PV Neurons	TRUE
Akr1cl	10.5974	5.12959	0.000663567	0.102603	PV Neurons	TRUE
Akr1d1	30.0835	-0.172206	0.856753	0.984289	PV Neurons	TRUE
Akr1e1	152.36	0.0342489	0.936214	0.991358	PV Neurons	TRUE
Akr7a5	30.7308	1.19175	0.181234	0.761373	PV Neurons	TRUE
Akt1	801.151	0.0696855	0.689596	0.962298	PV Neurons	TRUE
Akt1s1	82.1139	0.877028	0.208827	0.780193	PV Neurons	TRUE
Akt2	4982.35	-0.593925	0.299604	0.84314	PV Neurons	TRUE
Akt3	1605.51	-0.0639012	0.694571	0.962673	PV Neurons	TRUE
Aktip	448.789	-0.33737	0.252695	0.817518	PV Neurons	TRUE
Alad	54.7679	0.99016	0.0987627	0.650768	PV Neurons	TRUE
Alas1	285.688	0.141178	0.689303	0.962298	PV Neurons	TRUE
Alb	19.5213	-1.93187	0.0935952	0.644408	PV Neurons	TRUE
Albfm1	15.6432	0.963624	0.363703	0.871328	PV Neurons	TRUE
Alcam	1372.99	-0.191687	0.300445	0.84314	PV Neurons	TRUE
Aldh16a1	34.2561	-1.59274	0.0533509	0.564639	PV Neurons	TRUE
Aldh18a1	294.204	-0.134867	0.621916	0.946159	PV Neurons	TRUE
Aldh1a1	69.82	0.937245	0.215045	0.787829	PV Neurons	TRUE
Aldh1a2	273.034	1.29388	0.0301604	0.478224	PV Neurons	TRUE
Aldh1a3	60.8645	-1.88407	0.0479473	0.547253	PV Neurons	TRUE
Aldh1a7	23.9817	0.356003	0.720543	0.965726	PV Neurons	TRUE
Aldh1b1	45.6559	-0.249355	0.770941	0.972928	PV Neurons	TRUE
Aldh1l1	96.5989	0.0484838	0.917897	0.988531	PV Neurons	TRUE
Aldh1l2	128.7	0.931025	0.0662852	0.594811	PV Neurons	TRUE
Aldh2	76.1085	-0.261085	0.634152	0.949507	PV Neurons	TRUE
Aldh3a1	10.3151	-1.66156	0.310727	0.84893	PV Neurons	TRUE
Aldh3a2	177.49	-0.357853	0.472425	0.909441	PV Neurons	TRUE
Aldh3b1	21.5215	-2.82276	0.0118206	0.348993	PV Neurons	TRUE
Aldh3b2	10.099	0.833871	0.569687	0.935124	PV Neurons	TRUE
Aldh3b3	7.10011	2.52843	0.0951692	0.645537	PV Neurons	TRUE
Aldh4a1	28.6238	0.413456	0.663749	0.956148	PV Neurons	TRUE
Aldh5a1	628.797	-0.292745	0.220432	0.790038	PV Neurons	TRUE
Aldh6a1	119.589	-0.181854	0.738658	0.968792	PV Neurons	TRUE
Aldh7a1	328.707	0.480052	0.175198	0.754831	PV Neurons	TRUE
Aldh8a1	8.22514	3.67724	0.0422786	0.525818	PV Neurons	TRUE
Aldh9a1	90.8954	0.146504	0.712503	0.964336	PV Neurons	TRUE
Aldoa	2256.13	-0.0400571	0.763188	0.972928	PV Neurons	TRUE
Aldoart1	13.4711	-1.9003	0.0905726	0.636642	PV Neurons	TRUE
Aldob	45.9819	0.920075	0.419425	0.892376	PV Neurons	TRUE
Aldoc	379.274	0.385626	0.21889	0.789708	PV Neurons	TRUE
Alg1	110.502	-0.390666	0.566984	0.93416	PV Neurons	TRUE
Alg10b	91.7909	0.212111	0.721191	0.965799	PV Neurons	TRUE
Alg11	147.968	1.02749	0.0337531	0.494053	PV Neurons	TRUE
Alg12	93.6652	2.13584	0.00153559	0.158668	PV Neurons	TRUE
Alg13	77.4464	-0.626282	0.453815	0.90418	PV Neurons	TRUE
Alg14	84.408	0.500548	0.328798	0.857849	PV Neurons	TRUE
Alg2	333.365	-0.05812	0.850374	0.983831	PV Neurons	TRUE
Alg3	22.4702	-1.71158	0.215397	0.787829	PV Neurons	TRUE
Alg5	79.8346	-0.274117	0.737822	0.968792	PV Neurons	TRUE
Alg6	86.535	-1.27033	0.0245363	0.445042	PV Neurons	TRUE
Alg8	47.4748	0.872293	0.313892	0.84992	PV Neurons	TRUE
Alg9	322.402	0.115692	0.720063	0.965606	PV Neurons	TRUE
Alk	3972.58	-0.0970281	0.538079	0.925157	PV Neurons	TRUE
Alkal1	22.8226	-0.561245	0.640463	0.950578	PV Neurons	TRUE
Alkal2	34.2225	0.751067	0.377551	0.877198	PV Neurons	TRUE
Alkbh1	122.062	-0.0705085	0.870764	0.984645	PV Neurons	TRUE
Alkbh2	27.9856	0.998968	0.319327	0.852243	PV Neurons	TRUE
Alkbh3	118.615	-0.590114	0.289809	0.838542	PV Neurons	TRUE
Alkbh4	30.8336	3.09528	0.00199354	0.18495	PV Neurons	TRUE
Alkbh5	373.458	-0.032498	0.900592	0.987414	PV Neurons	TRUE
Alkbh6	56.1512	-0.333152	0.582363	0.939016	PV Neurons	TRUE
Alkbh7	22.123	-1.9682	0.114817	0.679007	PV Neurons	TRUE
Alkbh8	312.663	0.179926	0.632052	0.949116	PV Neurons	TRUE
Allc	29.4086	1.22395	0.143263	0.722327	PV Neurons	TRUE
Alms1	337.415	-0.128978	0.737697	0.968792	PV Neurons	TRUE
Alms1-ps2	19.1029	0.455101	0.68868	0.962298	PV Neurons	TRUE
Alox12	19.4254	1.34252	0.183307	0.763716	PV Neurons	TRUE
Alox12b	24.3016	0.696651	0.386331	0.877778	PV Neurons	TRUE
Alox12e	5.15136	0.410337	0.829964	0.981291	PV Neurons	TRUE
Alox15	27.5018	-1.97936	0.159071	0.740505	PV Neurons	TRUE
Alox5	57.4648	0.165061	0.806642	0.978382	PV Neurons	TRUE
Alox5ap	34.6341	0.220614	0.830034	0.981313	PV Neurons	TRUE
Alox8	59.7742	-0.36503	0.571049	0.935894	PV Neurons	TRUE
Aloxe3	18.2593	2.34002	0.00736052	0.297864	PV Neurons	TRUE
Alpk1	105.5	1.06821	0.0261449	0.456602	PV Neurons	TRUE
Alpk2	449.108	0.19623	0.778347	0.97349	PV Neurons	TRUE
Alpk3	35.4639	0.492055	0.556629	0.931719	PV Neurons	TRUE
Alpl	45.822	0.023447	0.974253	0.997682	PV Neurons	TRUE
Als2	466.303	0.0519837	0.836073	0.981837	PV Neurons	TRUE
Als2cl	29.3319	-0.0124582	0.988724	0.998775	PV Neurons	TRUE
Alx1	34.7744	-0.755771	0.449186	0.902432	PV Neurons	TRUE
Alx3	12.6221	0.372951	0.68194	0.961936	PV Neurons	TRUE
Alx4	52.0391	-0.0621871	0.930444	0.990305	PV Neurons	TRUE
Alyref	91.0376	0.535007	0.422325	0.893096	PV Neurons	TRUE
Amacr	48.8937	-0.206283	0.774342	0.972928	PV Neurons	TRUE
Ambn	1.52887	-1.11843	0.651729		PV Neurons	TRUE
Ambp	4.4791	1.59833	0.389484		PV Neurons	TRUE
Ambra1	996.987	-0.306546	0.0899194	0.634802	PV Neurons	TRUE
Amd1	218.189	0.350907	0.297657	0.842053	PV Neurons	TRUE
Amd2	4.97018	0.442742	0.806077	0.978076	PV Neurons	TRUE
Amdhd1	893.158	-0.626965	0.32753	0.856604	PV Neurons	TRUE
Amdhd2	72.8917	-0.690997	0.164826	0.746052	PV Neurons	TRUE
Amer1	94.4513	0.417159	0.571482	0.935894	PV Neurons	TRUE
Amer2	492.459	0.575319	0.208785	0.780193	PV Neurons	TRUE
Amer3	145.541	0.320225	0.609636	0.944278	PV Neurons	TRUE
Amfr	591.984	-0.481628	0.0482524	0.547631	PV Neurons	TRUE
Amh	15.6327	0.842339	0.365073	0.872445	PV Neurons	TRUE
Amhr2	22.5393	-0.117483	0.89294	0.986505	PV Neurons	TRUE
Amigo1	803.269	-0.125494	0.540265	0.926667	PV Neurons	TRUE
Amigo2	17.745	1.95394	0.0626932	0.587731	PV Neurons	TRUE
Amigo3	14.3293	-1.13247	0.45618	0.904559	PV Neurons	TRUE
Ammecr1	352.863	-0.0594564	0.841864	0.982555	PV Neurons	TRUE
Ammecr1l	166.093	0.239185	0.590423	0.939081	PV Neurons	TRUE
Amn	67.6381	1.85903	0.0194979	0.419576	PV Neurons	TRUE
Amn1	75.0639	-0.178563	0.820694	0.980337	PV Neurons	TRUE
Amot	106.031	0.332442	0.546214	0.927446	PV Neurons	TRUE
Amotl1	338.231	0.00405061	0.99146	0.998775	PV Neurons	TRUE
Amotl2	100.615	0.224696	0.687124	0.962298	PV Neurons	TRUE
Ampd1	10.3853	0.695639	0.553074	0.93093	PV Neurons	TRUE
Ampd2	222.2	0.300729	0.389884	0.87913	PV Neurons	TRUE
Ampd3	176.38	-0.337161	0.23324	0.801181	PV Neurons	TRUE
Amph	2144.64	-0.180528	0.282413	0.834901	PV Neurons	TRUE
Amt	45.2755	0.122885	0.907452	0.987514	PV Neurons	TRUE
Amtn	24.3008	4.07885	0.00342316	0.238644	PV Neurons	TRUE
Amy1	261.455	1.06307	0.0285365	0.467569	PV Neurons	TRUE
Amy2-ps1	15.7549	1.3754	0.37362	0.875031	PV Neurons	TRUE
Amz1	52.4868	-0.176127	0.759672	0.972589	PV Neurons	TRUE
Amz2	182.903	0.560906	0.141174	0.719102	PV Neurons	TRUE
Anapc1	752.755	-0.296467	0.109793	0.672039	PV Neurons	TRUE
Anapc10	197.541	-1.03095	0.0206907	0.424707	PV Neurons	TRUE
Anapc11	101.328	-0.266967	0.609046	0.944278	PV Neurons	TRUE
Anapc13	49.9248	0.597824	0.522425	0.921275	PV Neurons	TRUE
Anapc15	60.8848	0.556657	0.533084	0.923693	PV Neurons	TRUE
Anapc16	93.1411	-0.0793873	0.891104	0.986416	PV Neurons	TRUE
Anapc2	449.713	-0.177545	0.581451	0.939016	PV Neurons	TRUE
Anapc4	325.109	0.906327	0.00637971	0.280424	PV Neurons	TRUE
Anapc5	723.612	-0.264663	0.258857	0.820287	PV Neurons	TRUE
Anapc7	113.749	0.065221	0.909725	0.987849	PV Neurons	TRUE
Ang4	7.84697	1.45977	0.409507	0.887312	PV Neurons	TRUE
Angel1	100.02	-0.216382	0.725214	0.966526	PV Neurons	TRUE
Angel2	738.671	-0.0196586	0.929106	0.99012	PV Neurons	TRUE
Angpt1	169.912	0.0436864	0.931159	0.990478	PV Neurons	TRUE
Angpt4	34.8232	0.0129213	0.986508	0.998732	PV Neurons	TRUE
Angptl1	13.7055	5.11678	0.00371116	0.242215	PV Neurons	TRUE
Angptl2	55.0904	-0.106931	0.866759	0.984645	PV Neurons	TRUE
[truncated: 184,677 more rows]
